# Supplementary material for: Commonly and Specifically Activated Defense Responses in Maize Disease Lesion Mimic Mutants Revealed by Integrated Transcriptomics and Metabolomics Analysis
Source: Front Plant Sci. 2021 May 17;12:638792. doi: 10.3389/fpls.2021.638792 (PMC8165315; doi:10.3389/fpls.2021.638792)
Supplement: Supplementary Table 1 — Primers used in the PCR and qRT-PCR. [file Data_Sheet_1.xlsx]

## Sheet: Table S1
Table S1. Primers used in the PCR and qRT-PCR
gene name	Sequence
ZmACTin1F(extron)	CATCAGGAAGGACTTGTACGG
ZmACTin1R(intron)	GATGGACCTGACTCGTCATAC
ZmACTIN1-F	ATCCAGGCTGTTCTTTCGTT
ZmACTIN1-R	CATTAGGTGGTCGGTGAGGT
Zm00001d050224-F	CCACATCTACTCGCTCAAC
Zm00001d050224-R	GCTCCACCAGCTCCATCAT
Zm00001d052992-F	CAAAGACCCTACTCAAGAGTGT
Zm00001d052992-R	CAAGGCAGCTTGTATTAAGTCC
Zm00001d038891-F	CGTACATTAAGCAGAGAGGCTA
Zm00001d038891-R	TCCGCGATGACATTATGAAAAC
Zm00001d009296-F	ATGGAGGCATCCAACAAGC
Zm00001d009296-R	GGTAGTCTTGAGGCGAGTT
Zm00001d032103-F	CTCAAGGAGCTCATCAAGTACA
Zm00001d032103-R	GAGTCATCCTTCATTTGGACGA
Zm00001d038555-F	GAGGAGAACATCGACATCAAGG
Zm00001d038555-R	ATGTTGACGTCCTCTGGTCTAG
Zm00001d051163-F	GTGGACCCCGATGGCAG
Zm00001d051163-R	GAGCACGGTGGACGCAA

## Sheet: Table S2
Table S2 Number of differentially expressed genes and metabolites in leaves of different maize mutant versus wild type of Les4, Les10 and Les17.
	Mutant vs Wild type
	Transcriptome				Metabolome
	Les4	Les10	Les17		Les4	Les10	Les17
Up-regulated	1334	2861	1134		94	134	66
Down-regulated	380	2026	491		3	50	25
Total	1714	4887	1625		97	184	91

## Sheet: Table S3
Table S3. Significantly differentially expressed genes in the comparisons of mutant vs wild type in Les4, Les10, Les17.
ID	Log2FC
	Les4	Les10	Les17	NR_annotation	Published gene name
Zm00001d021167	9.511	3.128	7.137	uncharacterized protein LOC100279371 [Zea mays]
Zm00001d003447	8.77	2.747	2.968	uncharacterized protein LOC100274938 [Zea mays]
Zm00001d010616	8.268	5.18	12.669	probable WRKY transcription factor 62 [Zea mays]	WRKY89
Zm00001d005056	7.978	8.417	7.384	probable WRKY transcription factor 63 [Zea mays]	WRKY23
Zm00001d014001	7.888	3.132	6.92	flotillin-like protein 1 [Zea mays]
Zm00001d005057	7.59	9.227	6.442	probable WRKY transcription factor 70 [Zea mays]	WRKY24
Zm00001d010617	7.252	3.13	5.33	probable WRKY transcription factor 38 [Zea mays]	WRKY44
Zm00001d020495	7.142	5.44	8.56	WRKY62 - superfamily of TFs having WRKY and zinc finger domains [Zea mays]	WRKY104
Zm00001d004238	6.952	2.152	7.17	U-box domain-containing protein 33 [Zea mays]
Zm00001d027908	6.658	5.153	8.183	probable flavin-containing monooxygenase 1 [Zea mays]
Zm00001d037298	6.595	3.38	1.889	gallate 1-beta-glucosyltransferase [Zea mays]
Zm00001d052999	6.484	3.66	1.476	2-oxoglutarate (2OG) and Fe(II)-dependent oxygenase superfamily protein [Zea mays]
Zm00001d037914	6.374	2.626	5.24	NRR repressor homolog 1 [Zea mays]
Zm00001d003364	6.134	3.76	5.511	uncharacterized protein LOC109944496 [Zea mays]
Zm00001d041574	5.677	3.129	7.359	putative LRR receptor-like serine/threonine-protein kinase [Zea mays]
Zm00001d027335	5.657	8.492	6.296	trihelix transcription factor GTL1 [Zea mays]	THX18
Zm00001d027423	5.593	4.413	5.557	flavone synthase typeI2 [Zea mays]	FNSI2
Zm00001d010284	5.58	4.285	3.866	probable carboxylesterase 15 [Zea mays]
Zm00001d025451	5.552	2.62	3.21	Calcium-binding protein CML38 [Zea mays]
Zm00001d020492	5.522	4.756	6.275	WRKY DNA-binding protein [Zea mays]	WRKY53
Zm00001d032691	5.42	4.14	5.35	MATH domain containing protein [Zea mays]
Zm00001d012281	5.346	7.168	4.646	NDR1/HIN1-like protein 10 [Zea mays]
Zm00001d037968	5.267	2.814	2.727	PAR1 protein [Zea mays]
Zm00001d031794	5.115	4.173	6.63	putative alpha-amylase family protein precursor [Zea mays]
Zm00001d048644	5.83	3.827	3.564	uncharacterized protein LOC103652694 [Zea mays]
Zm00001d050803	5.29	3.75	4.511	MLO-like protein 1 [Zea mays]
Zm00001d044308	5	1.381	5.362	hypothetical protein ZEAMMB73_Zm00001d044308 [Zea mays]
Zm00001d048913	4.973	4.943	4.16	probable calcium-binding protein CML45 [Zea mays]
Zm00001d021168	4.649	3.83	8.863	unknown [Zea mays]
Zm00001d014335	4.637	5.216	3.473	cytochrome P450 89A2 [Zea mays]
Zm00001d040786	4.625	2.672	4.146	hypothetical protein ZEAMMB73_Zm00001d040786 [Zea mays]	AASR7
Zm00001d022437	4.552	4.422	6.299	probable WRKY transcription factor 70 [Zea mays]	WRKY17
Zm00001d018107	4.534	4.423	-3.788	uncharacterized protein LOC100501091 precursor [Zea mays]
Zm00001d045211	4.53	4.742	4.161	zinc finger protein ZAT11 [Zea mays]
Zm00001d036927	4.445	1.931	4.429	ABC transporter A family member 7 isoform X1 [Zea mays]
Zm00001d005823	4.399	4.218	5.927	flavonoid 3-monooxygenase [Zea mays]
Zm00001d013115	4.393	3.946	2.964	hypothetical protein ZEAMMB73_Zm00001d013115 [Zea mays]
Zm00001d051259	4.292	6.494	4.98	(+)-neomenthol dehydrogenase, partial [Zea mays]
Zm00001d004847	4.292	3.95	4.28	uncharacterized protein LOC103647033 [Zea mays]
Zm00001d003379	4.256	-2.59	-4.89	pathogenesis-related protein 2 [Zea mays]
Zm00001d014060	4.243	2.718	5.579	uncharacterized protein LOC100192842 [Zea mays]
Zm00001d023615	4.152	1.534	3.755	putative WRKY DNA-binding domain superfamily protein [Zea mays]	WRKY15
Zm00001d026109	4.38	5.675	4.659	polyphenol oxidase, chloroplastic [Zea mays]
Zm00001d002564	3.983	3.234	7.639	protein DMR6-LIKE OXYGENASE 1 [Zea mays]
Zm00001d019457	3.959	3.797	5.219	CASP-like protein 1D1 [Zea mays]
Zm00001d037749	3.918	4.86	5.664	Putative HLH DNA-binding domain superfamily protein [Zea mays]	BHLH124
Zm00001d042739	3.858	1.885	4.35	anthocyanidin 3-O-glucosyltransferase [Zea mays]
Zm00001d052137	3.827	1.89	1.672	probable tyrosine-protein phosphatase [Zea mays]
Zm00001d040152	3.796	-1.719	3.44	basic helix-loop-helix (bHLH) DNA-binding superfamily protein [Zea mays]	BHLH83
Zm00001d030548	3.746	3.766	3.217	leucoanthocyanidin dioxygenase [Zea mays]
Zm00001d006715	3.727	4.19	2.774	ZCF37 [Zea mays]
Zm00001d045210	3.68	3.15	2.813	Dirigent [Zea mays]
Zm00001d043060	3.63	3.874	3.632	putative WRKY transcription factor 30 [Zea mays]	WRKY81
Zm00001d020628	3.596	3.23	3.6	cytochrome P450 71A1 [Zea mays]
Zm00001d019497	3.582	2.65	3.547	heteroglycan glucosidase 1 [Zea mays]
Zm00001d041768	3.519	2.775	3.355	NEP-interacting protein 1 [Zea mays]
Zm00001d042281	3.46	3.593	2.221	Secondary cell wall-related glycosyltransferase family 47 [Zea mays]
Zm00001d050302	3.458	2.684	2.828	uncharacterized protein LOC103653430 [Zea mays]
Zm00001d011438	3.438	2.77	4.359	anthocyaninless 4 [Zea mays]
Zm00001d012769	3.387	2.526	3.628	Protein kinase family protein with leucine-rich repeat domain [Zea mays]
Zm00001d042749	3.343	3.56	2.49	NDR1/HIN1-like protein 10 [Zea mays]
Zm00001d003365	3.32	2.21	4.946	uncharacterized protein LOC103646341 [Zea mays]
Zm00001d052189	3.29	4.38	4.77	Putative RING zinc finger domain superfamily protein [Zea mays]
Zm00001d028374	3.29	4.73	2.755	immediate-early fungal elicitor protein CMPG1 [Zea mays]
Zm00001d006531	3.272	3.968	4.467	hypothetical protein ZEAMMB73_Zm00001d006531 [Zea mays]
Zm00001d038325	3.237	3.23	3.179	uncharacterized protein LOC100384836 [Zea mays]
Zm00001d053268	3.188	2.847	3.227	Protein MICRORCHIDIA 7 [Zea mays]
Zm00001d036256	3.175	4.79	1.873	phospholipase A1-Igamma1, chloroplastic [Zea mays]
Zm00001d030343	3.173	3.62	3.135	senescence-associated protein 15 [Zea mays]
Zm00001d002899	3.147	2.449	3.116	uncharacterized protein LOC100279351 precursor [Zea mays]
Zm00001d032850	3.49	2.893	3.77	phosphate transporter protein 2 [Zea mays]	PHT2
Zm00001d024458	3.47	2.989	2.254	uncharacterized protein LOC103642522 [Zea mays]	PROPEP4
Zm00001d005470	3.1	2.115	2.17	NDR1/HIN1-like protein 10 [Zea mays]
Zm00001d003614	2.99	2.732	2.61	uncharacterized protein LOC100382942 precursor [Zea mays]
Zm00001d022597	2.971	2.195	3.113	RING-H2 finger protein ATL2B [Zea mays]
Zm00001d012430	2.971	4.381	4.742	zinc finger protein ZAT12 [Zea mays]
Zm00001d052989	2.954	2.13	3.659	Cysteine-rich receptor-like protein kinase 6 [Zea mays]
Zm00001d043344	2.944	4.621	4.582	glutathione transferase 8 [Zea mays]	GST8
Zm00001d028814	2.927	3.412	1.977	uncharacterized protein LOC100192117 [Zea mays]
Zm00001d017429	2.927	1.538	2.416	iron-phytosiderophore transporter yellow stripe 1 isoform X1 [Zea mays]
Zm00001d044947	2.93	4.6	4.11	triacylglycerol lipase-like 1 [Zea mays]
Zm00001d053733	2.891	1.63	1.642	glucan endo-1,3-beta-glucosidase, acidic isoform-like [Zea mays]
Zm00001d050011	2.885	2.569	2.267	carbonic anhydrase isoform X1 [Zea mays]
Zm00001d051251	2.86	4.17	5.293	uncharacterized protein LOC100191789 [Zea mays]
Zm00001d022868	2.86	5.29	3.86	#N/A
Zm00001d021459	2.859	5.181	4.365	Auxin-responsive protein SAUR61 [Zea mays]
Zm00001d003283	2.838	4.169	3.349	putative cytochrome P450 superfamily protein [Zea mays]
Zm00001d031189	2.836	5.78	4.443	uncharacterized protein LOC103640885 [Zea mays]
Zm00001d042934	2.83	4.619	4.72	Zinc finger, C2H2 type family protein [Zea mays]	ZNF6
Zm00001d048499	2.823	1.924	3.548	UDP-galactose/UDP-glucose transporter 4 [Zea mays]
Zm00001d021638	2.822	3.359	1.987	mitochondrial protein [Zea mays]
Zm00001d038262	2.822	1.883	2.299	uncharacterized protein LOC100192106 [Zea mays]
Zm00001d029617	2.818	6.82	3.956	ZCF37 [Zea mays]
Zm00001d034584	2.812	2.957	3.988	isopentenyl transferase IPT6 [Zea mays]	IPT6
Zm00001d018203	2.812	3.281	3.97	probable WRKY transcription factor 9 [Zea mays]
Zm00001d035162	2.773	3.688	4.3	LHT1 [Zea mays]
Zm00001d050885	2.766	3.553	2.476	Beta-13-galactosyltransferase GALT1 [Zea mays]
Zm00001d037935	2.763	2.899	3.131	hypothetical protein ZEAMMB73_Zm00001d037935 [Zea mays]
Zm00001d028572	2.754	3.675	3.142	Mannose-1-phosphate guanylyltransferase 1 [Zea mays]	UMC1397
Zm00001d038511	2.753	3.499	2.358	cytochrome P450 714D1 [Zea mays]	GA16,17OX1
Zm00001d023774	2.747	4.84	3.559	Erg28 like protein [Zea mays]
Zm00001d004734	2.741	2.221	1.866	aspartic proteinase Asp1 precursor [Zea mays]
Zm00001d029703	2.736	4.697	3.34	glutathione S-transferase GSTU6 [Zea mays]
Zm00001d018701	2.724	4.778	4.247	Galactoside 2-alpha-L-fucosyltransferase [Zea mays]
Zm00001d017976	2.77	1.568	2.395	U-box domain-containing protein 21 [Zea mays]
Zm00001d011315	2.685	3.585	2.665	ABC transporter G family member 36 [Zea mays]
Zm00001d049381	2.681	3.576	4.244	--
Zm00001d052906	2.68	7.421	4.191	Putative lectin-domain receptor-like protein kinase family protein [Zea mays]
Zm00001d020429	2.658	3.274	1.973	putative protein kinase superfamily protein [Zea mays]
Zm00001d026203	2.655	4.55	3.461	myb-related protein Zm1-like [Zea mays]	MYB5
Zm00001d012024	2.65	4.53	3.864	Nucleotide-diphospho-sugar transferase family protein [Zea mays]
Zm00001d035652	2.644	2.196	2.1	putative ENTH/ANTH/VHS superfamily protein [Zea mays]
Zm00001d032069	2.635	4.981	2.972	putative protein kinase superfamily protein [Zea mays]
Zm00001d002755	2.635	2.22	2.714	uncharacterized protein LOC100280109 isoform X1 [Zea mays]
Zm00001d016806	2.629	4.112	3.65	UDP-glucuronate:xylan alpha-glucuronosyltransferase 1 [Zea mays]
Zm00001d011886	2.619	2.947	3.169	Putative O-Glycosyl hydrolase superfamily protein [Zea mays]
Zm00001d008468	2.616	3.24	1.634	PR5-like receptor kinase [Zea mays]
Zm00001d013572	2.598	2.875	2.427	Cysteine-rich receptor-like protein kinase 10 [Zea mays]
Zm00001d021655	2.577	1.77	2.991	WAT1-related protein At5g64700 [Zea mays]
Zm00001d009296	2.567	5.18	2.481	pathogenesis-related protein PRMS precursor [Zea mays]
Zm00001d034494	2.562	2.981	1.298	Actin cross-linking protein [Zea mays]
Zm00001d037973	2.555	1.93	5.13	Serine/threonine-protein kinase [Zea mays]
Zm00001d015616	2.555	2.81	3.144	uncharacterized protein LOC103626750 [Zea mays]
Zm00001d043062	2.554	1.761	3.724	WRKY DNA binding domain containing protein [Zea mays]	WRKY40
Zm00001d014121	2.546	4.4	4.762	putative cytochrome P450 superfamily protein [Zea mays]	ZX5/ZMCYP71Z9
Zm00001d036164	2.54	3.87	3.543	jasmonate O-methyltransferase [Zea mays]
Zm00001d008756	2.538	3.474	2.315	HXXXD-type acyl-transferase family protein [Zea mays]
Zm00001d002128	2.512	3.393	2.472	Shikimate kinase 1 chloroplastic [Zea mays]
Zm00001d033517	2.59	4.173	3.311	Major facilitator superfamily protein [Zea mays]
Zm00001d034508	2.58	3.259	3.53	Hydroxyproline O-galactosyltransferase GALT4 [Zea mays]
Zm00001d028465	2.57	2.481	2.944	hypothetical protein ZEAMMB73_Zm00001d028465 [Zea mays]
Zm00001d018681	2.56	4.69	3.69	hypothetical protein ZEAMMB73_Zm00001d018681 [Zea mays]
Zm00001d029847	2.499	1.818	2.698	U-box domain-containing protein 37 [Zea mays]
Zm00001d029397	2.491	4.358	2.74	phospholipase D family protein isoform X1 [Zea mays]	PLD7
Zm00001d017991	2.485	3.268	2.415	hypothetical protein ZEAMMB73_Zm00001d017991 [Zea mays]
Zm00001d009187	2.483	1.42	1.432	hypothetical protein ZEAMMB73_Zm00001d009187 [Zea mays]
Zm00001d043544	2.451	2.148	2.14	UDP-glycosyltransferase 88A1 [Zea mays]
Zm00001d023228	2.438	3.176	2.688	uncharacterized protein LOC100273234 [Zea mays]
Zm00001d016807	2.43	3.14	2.571	mitogen-activated protein kinase kinase kinase 3 [Zea mays]
Zm00001d014903	2.418	2.15	1.889	phospholipase C [Zea mays]	PLC1
Zm00001d016457	2.45	2.251	2.118	WRKY transcription factor WRKY51 isoform X2 [Zea mays]	WRKY78
Zm00001d010828	2.399	3.1	2.516	alpha/beta-Hydrolases superfamily protein [Zea mays]
Zm00001d037715	2.397	4.571	2.816	hypothetical protein ZEAMMB73_Zm00001d037715 [Zea mays]
Zm00001d023811	2.373	4.88	3.74	pathogenesis-related protein 10 [Zea mays]
Zm00001d039459	2.358	5.892	4.45	Putative transcription factor bHLH041 [Zea mays]	BHLH70
Zm00001d038814	2.353	2.594	3.87	AtS40-3 [Zea mays]
Zm00001d012994	2.35	2.545	2.133	probable histidine kinase 2 [Zea mays]
Zm00001d012604	2.34	1.89	2.625	hypothetical protein ZEAMMB73_Zm00001d012604 [Zea mays]
Zm00001d002536	2.329	3.49	6.627	probable L-type lectin-domain containing receptor kinase S.5 [Zea mays]
Zm00001d026572	2.327	2.632	3.57	Carboxylesterase SOBER1 [Zea mays]
Zm00001d036122	2.321	2.35	2.564	uncharacterized LOC103629467 [Zea mays]
Zm00001d034745	2.31	3.931	2.451	RecName: Full=Cell number regulator 7; AltName: Full=ZmCNR07
Zm00001d029744	2.274	2.333	3.44	gibberellin 20 oxidase 2 [Zea mays]	FNSI1
Zm00001d018059	2.263	1.57	2.67	L-type lectin-domain containing receptor kinase IX.1 [Zea mays]
Zm00001d032368	2.258	2.7	4.219	protein SAR DEFICIENT 1 [Zea mays]
Zm00001d025200	2.256	5.423	4.624	indolin-2-one monooxygenase-like [Zea mays]
Zm00001d027434	2.233	4.469	1.978	hydrolase [Zea mays]
Zm00001d039103	2.23	5.177	3.523	uncharacterized protein LOC103630767 [Zea mays]
Zm00001d043480	2.228	3.629	3.48	Proline-rich receptor-like protein kinase PERK15 [Zea mays]
Zm00001d048333	2.23	2.796	3.422	uncharacterized protein LOC103639541 [Zea mays]
Zm00001d014328	2.198	3.159	1.276	uncharacterized protein LOC100275339 [Zea mays]
Zm00001d020136	2.195	1.499	1.636	WRKY74 - superfamily of TFs having WRKY and zinc finger domains [Zea mays]	WRKY37
Zm00001d035775	2.192	2.418	2.266	phospholipid-transporting ATPase 10 [Zea mays]
Zm00001d042933	2.18	3.265	3.676	zinc finger protein ZAT9 [Zea mays]
Zm00001d048560	2.176	5.277	7.211	probable glutathione S-transferase GSTU6 [Zea mays]
Zm00001d050247	2.163	4.289	2.453	WRKY69 - superfamily of TFs having WRKY and zinc finger domains [Zea mays]	WRKY97
Zm00001d022334	2.149	2.352	2.42	P-loop containing nucleoside triphosphate hydrolase superfamily protein [Zea mays]
Zm00001d051754	2.146	2.241	2.139	aldehyde dehydrogenase2 [Zea mays]	ALDH2
Zm00001d040071	2.142	3.463	6.75	uncharacterized protein LOC103649872 [Zea mays]
Zm00001d004138	2.14	2.276	2.277	uncharacterized protein LOC100285326 [Zea mays]
Zm00001d021959	2.133	3.996	4.27	uncharacterized protein LOC103633365 [Zea mays]
Zm00001d045517	2.131	1.689	2.731	protein binding protein [Zea mays]
Zm00001d003023	2.13	1.558	2.146	putative WAK family receptor-like protein kinase isoform X1 [Zea mays]
Zm00001d043665	2.124	3.719	2.92	uncharacterized protein LOC100275282 [Zea mays]
Zm00001d040285	2.1	3.222	1.965	uncharacterized protein LOC100278114 isoform X1 [Zea mays]
Zm00001d010945	2.1	2.965	1.542	uncharacterized protein LOC100384005 isoform X1 [Zea mays]
Zm00001d009945	2.98	5.467	3.623	uncharacterized LOC100277300 [Zea mays]
Zm00001d002901	2.93	1.455	3.521	peroxidase 12 precursor [Zea mays]
Zm00001d020350	2.89	2.563	3.171	Alpha-amylase 1 [Zea mays]
Zm00001d039384	2.87	2.737	2.365	uncharacterized protein LOC107305676 [Zea mays]
Zm00001d049632	2.82	1.865	3.8	uncharacterized protein LOC100193097 [Zea mays]
Zm00001d045843	2.78	1.933	1.837	uncharacterized protein LOC100382179 precursor [Zea mays]
Zm00001d053424	2.65	1.52	2.862	receptor-like protein kinase 5 [Zea mays]
Zm00001d027991	2.62	2.51	2.331	HB-type transcription factor, partial [Zea mays subsp. mays]	HB5
Zm00001d034763	2.6	2.436	2.922	harpin-induced protein [Zea mays]
Zm00001d020652	2.6	2.896	3.15	uncharacterized protein LOC100272958 [Zea mays]
Zm00001d045884	2.49	4.42	3.687	uncharacterized protein LOC100274442 [Zea mays]
Zm00001d026366	2.46	1.587	3.626	helicase-like transcription factor CHR28 isoform X2 [Zea mays]
Zm00001d032535	2.44	3.56	2.57	uncharacterized protein LOC103643390 isoform X1 [Zea mays]
Zm00001d012419	2.32	3.371	6.612	WUSCHEL-related homeobox 5 isoform X1 [Zea mays]
Zm00001d032103	2.29	2.364	1.849	4-coumarate--CoA ligase 1 [Zea mays]
Zm00001d026505	2.26	2.423	2.856	BTB/POZ and MATH domain-containing protein 4 [Zea mays]
Zm00001d039173	2.12	1.7	2.423	hypersensitive induced reaction3 [Zea mays]	HIR3
Zm00001d041082	2.9	3.91	3.55	kaurene synthase4 [Zea mays]	KS4/KSL2
Zm00001d037547	2.8	5.469	4.172	peroxidase 5 [Zea mays]	POX3
Zm00001d020371	1.998	1.62	1.9	endoglucanase 22 isoform X2 [Zea mays]
Zm00001d040468	1.992	3.159	2.317	major facilitator superfamily defense1 [Zea mays]	MFSD1
Zm00001d051161	1.976	3.519	3.196	phenylalanine ammonia lyase3 [Zea mays]	PAL3
Zm00001d044701	1.97	2.223	2.77	ARM repeat superfamily protein [Zea mays]
Zm00001d012899	1.97	4.311	2.62	RecName: Full=Cell number regulator 9; AltName: Full=ZmCNR09
Zm00001d014405	1.967	2.815	2.345	uncharacterized protein LOC100382839 isoform X1 [Zea mays]	NACTF113
Zm00001d043238	1.959	1.838	2.542	Peroxidase 56 [Zea mays]
Zm00001d019060	1.955	3.767	2.331	deoxy xylulose synthase 2 [Zea mays]	DXS2
Zm00001d023611	1.954	1.829	2.519	Putative leucine-rich repeat receptor-like protein kinase family protein [Zea mays]
Zm00001d046234	1.948	2.93	1.847	Inositol oxygenase 2 [Zea mays]
Zm00001d037435	1.943	1.848	1.877	uncharacterized protein LOC100275652 [Zea mays]
Zm00001d006297	1.936	3.613	3.542	putative S-locus receptor-like protein kinase family protein precursor [Zea mays]
Zm00001d049028	1.923	3.635	1.727	chitinase 1 [Zea mays]
Zm00001d033068	1.921	1.868	2.549	high-affinity potassium transporter [Zea mays]
Zm00001d042909	1.92	2.733	1.855	elicitor-responsive protein 1 [Zea mays]
Zm00001d002434	1.913	1.825	2.781	alternative oxidase3 [Zea mays]	AOX3
Zm00001d021492	1.913	1.314	3.254	putative disease resistance protein RGA3 [Zea mays]
Zm00001d011838	1.912	2.54	1.984	glycosyltransferase [Zea mays]
Zm00001d003209	1.91	2.39	1.521	ATPase 3 [Zea mays]
Zm00001d049242	1.91	1.41	3.462	uncharacterized protein LOC100193759 precursor [Zea mays]
Zm00001d032527	1.899	2.125	2.467	hydroxycinnamoyltransferase13 [Zea mays]	HCT13
Zm00001d021882	1.886	4.183	1.549	#N/A
Zm00001d032753	1.885	4.746	3.422	Zinc finger (C3HC4-type RING finger) family protein [Zea mays]
Zm00001d006711	1.885	1.459	1.631	--
Zm00001d052220	1.873	1.991	1.86	hypothetical protein ZEAMMB73_Zm00001d052220 [Zea mays]
Zm00001d040705	1.87	4.245	2.864	uncharacterized protein LOC100273283 [Zea mays]
Zm00001d027892	1.866	1.245	1.373	serine/threonine-protein kinase RIPK isoform X1 [Zea mays]
Zm00001d025390	1.856	2.776	5.262	receptor-like protein kinase 4 [Zea mays]
Zm00001d023769	1.856	5.79	3.223	Delta(12)-fatty-acid desaturase [Zea mays]
Zm00001d028561	1.856	2.232	1.789	class I heat shock protein 3 [Zea mays]
Zm00001d008570	1.854	2.629	1.366	Protein SAR DEFICIENT 1 [Zea mays]
Zm00001d021303	1.854	2.45	2.131	uncharacterized protein LOC100280671 isoform X1 [Zea mays]
Zm00001d002178	1.849	3.69	2.89	G-type lectin S-receptor-like serine/threonine-protein kinase B120 [Zea mays]
Zm00001d007831	1.848	2.666	2.737	uncharacterized protein LOC103648254 precursor [Zea mays]
Zm00001d025012	1.847	4.518	2.276	ABC transporter G family member 48 isoform X1 [Zea mays]
Zm00001d037367	1.836	2.915	3.248	uncharacterized protein LOC100304383 [Zea mays]
Zm00001d042244	1.835	2.375	3.816	potasium ion uptake permease 1 [Zea mays]
Zm00001d048559	1.83	2.144	2.385	glutathione transferase35 [Zea mays]	GST35
Zm00001d049219	1.822	2.911	2.684	Senescence-specific cysteine protease SAG12 [Zea mays]
Zm00001d022327	1.814	3.195	1.26	uncharacterized protein LOC100283680 [Zea mays]
Zm00001d032533	1.84	1.935	2.319	uncharacterized protein LOC100383109 [Zea mays]	UMC1715
Zm00001d024352	1.782	3.41	3.592	rust resistance kinase Lr10 [Zea mays]
Zm00001d038555	1.782	2.134	1.792	putative cytochrome P450 superfamily protein [Zea mays]
Zm00001d043216	1.779	3.33	2.545	Subtilisin-like serine endopeptidase family protein [Zea mays]
Zm00001d028167	1.77	3.214	1.687	unknown [Zea mays]
Zm00001d016431	1.764	1.613	2.38	UDP-glycosyltransferase 73D1 [Zea mays]
Zm00001d039963	1.755	3.322	1.843	protein SAR DEFICIENT 1 [Zea mays]
Zm00001d015767	1.75	3.377	2.848	uncharacterized protein LOC100275516 [Zea mays]
Zm00001d030555	1.748	1.847	2.199	G-type lectin S-receptor-like serine/threonine-protein kinase LECRK4 [Zea mays]
Zm00001d036550	1.744	2.722	2.382	Lipid binding protein [Zea mays]
Zm00001d020703	1.724	3.19	2.76	G-type lectin S-receptor-like serine/threonine-protein kinase At5g35370 [Zea mays]
Zm00001d020714	1.724	3.252	2.566	HSF transcription factor, partial [Zea mays]	HSFTF21
Zm00001d024412	1.717	4.493	2.936	uncharacterized protein LOC100192720 [Zea mays]
Zm00001d025437	1.716	1.784	2.861	Amino acid permease [Zea mays]
Zm00001d038930	1.715	3.48	3.48	putative MYB DNA-binding domain superfamily protein [Zea mays]	MYB130
Zm00001d029648	1.714	3.43	2.629	copalyl diphosphate synthase2 [Zea mays]	CPPS2/AN2
Zm00001d021688	1.75	2.3	2.341	Cysteine-rich receptor-like protein kinase 10 [Zea mays]
Zm00001d009106	1.72	1.72	1.716	E3 ubiquitin-protein ligase EL5 [Zea mays]
Zm00001d004738	1.695	1.739	2.45	Protein ACCELERATED CELL DEATH 6 [Zea mays]
Zm00001d051511	1.692	1.42	1.661	uncharacterized protein LOC100278779 [Zea mays]	PLATZ7
Zm00001d010255	1.688	1.584	1.544	Guanosine nucleotide diphosphate dissociation inhibitor 2 [Zea mays]
Zm00001d052297	1.686	1.835	2.36	uncharacterized LOC100276792 [Zea mays]
Zm00001d007301	1.684	2.143	1.755	protein disulfide isomerase2 [Zea mays]	PDI2
Zm00001d032458	1.684	2.614	1.694	putative cytochrome P450 superfamily protein [Zea mays]
Zm00001d047640	1.679	1.955	1.971	thiaminase3 [Zea mays]	TENA3
Zm00001d003356	1.676	1.764	1.673	heavy metal-associated isoprenylated plant protein 4 [Zea mays]
Zm00001d016013	1.671	2.156	2.273	anthocyanidin 5,3-O-glucosyltransferase [Zea mays]
Zm00001d034514	1.65	3.823	2.43	uncharacterized protein LOC100273401 precursor [Zea mays]
Zm00001d029247	1.642	2.765	3.639	uncharacterized protein LOC103644664 [Zea mays]
Zm00001d038645	1.64	4.52	1.712	GDSL esterase/lipase [Zea mays]
Zm00001d028093	1.639	1.459	1.64	Calcium-transporting ATPase 2 plasma membrane-type [Zea mays]
Zm00001d032467	1.636	4.593	2.948	Cytochrome P450 84A1 [Zea mays]
Zm00001d028912	1.635	3.472	2.548	UPF0481 protein At3g47200 [Zea mays]
Zm00001d010375	1.635	2.519	1.538	6-phosphofructokinase 2 [Zea mays]
Zm00001d039374	1.633	3.214	2.776	RING-H2 finger protein ATL3 [Zea mays]
Zm00001d017019	1.629	1.4	2.234	ATFP4 [Zea mays]
Zm00001d046342	1.624	3.873	2.275	kaurene oxidase2 [Zea mays]	KO2
Zm00001d020071	1.618	1.935	2.274	sugar transport protein 14 [Zea mays]
Zm00001d007329	1.617	2.62	2.226	probable WRKY transcription factor 45 [Zea mays]	WRKY108
Zm00001d004335	1.616	1.552	1.748	ABC transporter G family member 25 isoform X1 [Zea mays]
Zm00001d033320	1.616	3.316	4.383	uncharacterized protein LOC100272814 [Zea mays]
Zm00001d021647	1.613	4.354	3.683	ABC transporter G family member 43 [Zea mays]
Zm00001d020351	1.6	1.984	3.331	uncharacterized protein LOC100273029 precursor [Zea mays]
Zm00001d043512	1.594	2.544	2.15	uncharacterized protein LOC100382682 precursor [Zea mays]
Zm00001d028649	1.592	1.924	2.165	Embryogenesis transmembrane protein-like [Zea mays]
Zm00001d017425	1.592	3.51	2.362	cytochrome b5 isoform A-like [Zea mays]
Zm00001d026042	1.581	4.58	2.96	putative purine permease 11 [Zea mays]
Zm00001d003657	1.577	3.15	2.861	scarecrow-like protein 23 [Zea mays]	GRAS25
Zm00001d003830	1.57	2.986	1.59	uncharacterized protein LOC100193934 [Zea mays]	ADT6
Zm00001d043845	1.57	1.671	1.276	Glutamate synthase 1 [NADH] chloroplastic [Zea mays]
Zm00001d031257	1.57	3.483	2.358	blue copper protein precursor [Zea mays]
Zm00001d051166	1.569	2.984	2.188	phenylalanine ammonia-lyase [Zea mays]	PAL4
Zm00001d049957	1.566	6.39	4.164	kaurene synthase6 [Zea mays]	KS6
Zm00001d017852	1.566	3.895	2.191	#N/A
Zm00001d014945	1.562	3.3	3.27	uncharacterized protein LOC100193279 [Zea mays]
Zm00001d020953	1.559	3.32	2.44	protein PIN-LIKES 3 [Zea mays]
Zm00001d004072	1.558	4.135	2.869	probable L-type lectin-domain containing receptor kinase S.7 isoform X1 [Zea mays]
Zm00001d043622	1.558	3.241	3.173	putative disease resistance protein RGA3 [Zea mays]
Zm00001d023779	1.554	4.538	2.848	CHY1 isoform X1 [Zea mays]
Zm00001d008449	1.553	1.318	2.11	uncharacterized protein LOC103634748 [Zea mays]
Zm00001d014649	1.552	2.667	2.676	disease resistance protein RPM1 [Zea mays]
Zm00001d019505	1.552	2.475	1.248	uncharacterized LOC100217287 isoform X1 [Zea mays]
Zm00001d002776	1.545	1.772	6.487	probable serine/threonine-protein kinase PBL19 [Zea mays]
Zm00001d029246	1.539	2.697	3.145	uncharacterized protein LOC109943422 [Zea mays]
Zm00001d040777	1.534	1.932	1.766	uncharacterized protein LOC100192940 [Zea mays]
Zm00001d043935	1.534	2.314	1.341	uncharacterized protein LOC100193085 [Zea mays]
Zm00001d020569	1.534	1.625	2.288	putative MYB DNA-binding domain superfamily protein [Zea mays]	MYB140
Zm00001d018627	1.534	2.33	2.235	monosaccharide transporter 1 [Zea mays]	MSTR1
Zm00001d048683	1.527	2.38	1.478	probable E3 ubiquitin-protein ligase ARI7 [Zea mays]
Zm00001d031222	1.52	2.856	2.134	AAA-ATPase ASD, mitochondrial [Zea mays]
Zm00001d031221	1.59	2.25	2.55	uncharacterized protein LOC100383595 precursor [Zea mays]
Zm00001d040094	1.52	2.823	2.31	rust resistance kinase Lr10 isoform X2 [Zea mays]
Zm00001d044604	1.495	1.628	2.125	putative CRINKLY4-like receptor protein kinase family protein [Zea mays]
Zm00001d017152	1.484	1.99	2.67	endochitinase PR4 precursor [Zea mays]	EPR4
Zm00001d052927	1.483	2.4	2.55	Blight resistance protein RGA1-like protein [Zea mays]
Zm00001d048832	1.467	1.647	2.263	Putative leucine-rich repeat receptor-like protein kinase family protein [Zea mays]
Zm00001d008340	1.462	1.752	2.697	uncharacterized protein LOC100383317 [Zea mays]
Zm00001d033623	1.455	2.37	1.979	Lipoxygenase [Zea mays]
Zm00001d017918	1.449	2.42	1.594	TRICHOME BIREFRINGENCE-LIKE 20 [Zea mays]
Zm00001d004525	1.443	2.318	2.842	protein REDUCED WALL ACETYLATION 3 isoform X1 [Zea mays]
Zm00001d005782	1.443	1.537	1.66	glutamate receptor 2.8 [Zea mays]
Zm00001d021296	1.439	2.133	1.95	myb domain protein 85 [Zea mays]	MYB152
Zm00001d027900	1.438	2.826	1.34	unknown [Zea mays]	ZIM27
Zm00001d037550	1.434	2.152	2.441	uncharacterized protein LOC100273479 precursor [Zea mays]	PX5
Zm00001d006535	1.427	3.782	2.528	cysteine-rich receptor-like protein kinase 6 isoform X1 [Zea mays]
Zm00001d002610	1.425	-2.81	1.688	cytochrome P450 family 704 subfamily A polypeptide 2 [Zea mays]
Zm00001d005392	1.423	3.219	1.84	uncharacterized LOC100274532 precursor [Zea mays]
Zm00001d038924	1.419	2.258	1.84	uncharacterized protein LOC100383638 [Zea mays]
Zm00001d044157	1.48	2.5	2.617	uncharacterized protein LOC100382651 [Zea mays]
Zm00001d011846	1.41	2.956	1.721	uncharacterized protein LOC107196794 [Zea mays]
Zm00001d046745	1.398	2.982	3.432	uncharacterized protein LOC100275684 [Zea mays]
Zm00001d037515	1.397	1.655	1.79	uncharacterized protein LOC100280099 [Zea mays]
Zm00001d031666	1.394	4.29	3.183	putative oxidoreductase, aldo/keto reductase family protein [Zea mays]
Zm00001d051163	1.384	3.132	2.922	unknown [Zea mays]	PAL5
Zm00001d025035	1.383	1.693	1.579	G-type lectin S-receptor-like serine/threonine-protein kinase LECRK4 [Zea mays]
Zm00001d038522	1.38	1.62	1.768	probable leucine-rich repeat receptor-like protein kinase At5g49770 [Zea mays]
Zm00001d017951	1.371	2.972	1.696	uncharacterized protein LOC100193744 [Zea mays]
Zm00001d002021	1.371	1.843	1.81	#N/A
Zm00001d006078	1.37	3.249	2.762	baculoviral IAP repeat-containing protein 7 [Zea mays]
Zm00001d052992	1.37	1.481	2.52	disease resistance protein RPM1 [Zea mays]
Zm00001d020552	1.367	2.49	1.867	senescence-associated protein DH [Zea mays]
Zm00001d008853	1.366	2.818	6.435	Putative HLH DNA-binding domain superfamily protein [Zea mays]	BHLH62
Zm00001d005594	1.359	2.257	1.941	Sugar transport protein 14 [Zea mays]
Zm00001d014748	1.358	2.972	1.591	benzyl alcohol O-benzoyltransferase [Zea mays]
Zm00001d003015	1.356	1.567	1.474	phenylalanine ammonia-lyase [Zea mays]	PAL6
Zm00001d049107	1.354	2.43	1.661	zinc finger CCCH domain-containing protein 4 [Zea mays]
Zm00001d018730	1.35	1.343	1.82	DAZ-associated protein 1 [Zea mays]
Zm00001d006896	1.345	1.356	1.628	FIP1 [Zea mays]
Zm00001d032265	1.341	4.624	2.84	WRKY69 - superfamily of TFs having WRKY and zinc finger domains [Zea mays]	WRKY25
Zm00001d022041	1.34	1.29	1.569	hypothetical protein ZEAMMB73_Zm00001d022041 [Zea mays]
Zm00001d008258	1.338	2.12	1.613	uncharacterized protein LOC100193226 [Zea mays]
Zm00001d044272	1.338	2.199	2.45	putative HLH DNA-binding domain superfamily protein [Zea mays]	BHLH94
Zm00001d011319	1.338	2.537	3.14	ABC transporter G family member 40 [Zea mays]
Zm00001d014906	1.336	2.234	2.421	phosphoinositide phospholipase C 2 [Zea mays]
Zm00001d003174	1.335	2.74	2.57	unknown [Zea mays]
Zm00001d053514	1.333	3.54	2.523	hydroquinone glucosyltransferase [Zea mays]
Zm00001d032869	1.333	1.28	1.69	uncharacterized protein LOC100383079 precursor [Zea mays]
Zm00001d010052	1.332	1.36	1.663	uncharacterized protein LOC100277784 [Zea mays]
Zm00001d012603	1.324	3.814	4.495	salicylic acid-binding protein 2 [Zea mays]
Zm00001d043025	1.324	2.16	1.86	uncharacterized protein LOC100279301 isoform X1 [Zea mays]	WRKY43
Zm00001d042887	1.318	4.29	2.19	avr9/Cf-9 rapidly elicited protein 137 [Zea mays]
Zm00001d008604	1.317	1.35	2.324	Protein NRT1/ PTR FAMILY 8.1 [Zea mays]
Zm00001d013099	1.317	3.565	2.454	uncharacterized protein LOC100274216 [Zea mays]
Zm00001d027995	1.31	1.489	1.493	Alcohol dehydrogenase-like 2 [Zea mays]
Zm00001d014717	1.31	2.85	2.278	glycosyltransferase family 64 protein C4 isoform X1 [Zea mays]
Zm00001d016414	1.31	1.817	2.61	UDP-glycosyltransferase 73D1 [Zea mays]
Zm00001d017682	1.37	2.152	1.564	PLATZ transcription factor [Zea mays]	PLATZ11
Zm00001d024527	1.36	1.361	1.68	dnaJ homolog subfamily B member 4 [Zea mays]
Zm00001d021737	1.35	1.188	1.222	S-domain class receptor-like kinase 3 precursor [Zea mays]	PK3
Zm00001d009146	1.32	2.951	2.45	S-adenosylmethionine synthase [Zea mays]
Zm00001d052690	1.292	2.582	3.36	uncharacterized LOC100278888 [Zea mays]
Zm00001d050224	1.287	2.963	3.92	4-coumarate--CoA ligase 1 [Zea mays]
Zm00001d021896	1.283	1.79	3.899	L-type lectin-domain containing receptor kinase IV.1 [Zea mays]
Zm00001d033455	1.275	2.123	1.856	protein P21 precursor [Zea mays]
Zm00001d027530	1.273	2.272	1.494	uncharacterized protein LOC100501100 [Zea mays]	NACTF53
Zm00001d030172	1.27	2.16	1.496	uncharacterized protein LOC100191502 isoform X1 [Zea mays]
Zm00001d006034	1.269	1.86	1.118	DNA binding protein [Zea mays]
Zm00001d030544	1.269	2.628	1.83	Glyoxylate reductase [Zea mays]
Zm00001d045295	1.266	2.246	2.43	ACS-like protein [Zea mays]
Zm00001d020639	1.262	1.798	1.234	probable GTP diphosphokinase RSH3, chloroplastic [Zea mays]
Zm00001d038991	1.259	2.429	1.631	putative leucine-rich repeat transmembrane protein kinase family protein precursor [Zea mays]
Zm00001d018700	1.255	3.335	2.794	probable fucosyltransferase 8 [Zea mays]
Zm00001d038638	1.252	2.942	2.562	hypothetical protein ZEAMMB73_Zm00001d038638 [Zea mays]
Zm00001d036532	1.247	2.2	1.872	hypothetical protein ZEAMMB73_Zm00001d036532 [Zea mays]
Zm00001d042633	1.242	3.534	2.479	uncharacterized protein LOC100278150 precursor [Zea mays]
Zm00001d024210	1.232	2.32	3.147	(S)-beta-macrocarpene synthase [Zea mays]	TPS11/ZX3
Zm00001d008891	1.224	1.958	1.743	G-type lectin S-receptor-like serine/threonine-protein kinase SD2-5 [Zea mays]
Zm00001d048021	1.223	4.53	2.964	allene oxide synthase 1 [Zea mays]	AOS1
Zm00001d046277	1.223	1.856	2.663	ABC transporter G family member 29 [Zea mays]
Zm00001d051829	1.216	1.92	1.632	uncharacterized protein LOC100502487 [Zea mays]
Zm00001d003743	1.213	1.943	1.152	VQ motif family protein [Zea mays]
Zm00001d034365	1.29	3.254	1.55	syntaxin 121 [Zea mays]
Zm00001d047350	1.27	3.291	2.796	Alpha/beta hydrolase related protein [Zea mays]
Zm00001d002261	1.2	1.722	1.99	Peroxisomal (S)-2-hydroxy-acid oxidase GLO1 [Zea mays]
Zm00001d032870	1.194	2.53	2.34	L-type lectin-domain containing receptor kinase V.9 [Zea mays]
Zm00001d037916	1.194	2.27	2.92	thiamin diphosphokinase2 [Zea mays]	TDPK2
Zm00001d013782	1.19	1.74	1.644	receptor kinase-like protein Xa21 [Zea mays]
Zm00001d021299	1.186	2.31	2.117	Phosphatase DCR2 [Zea mays]
Zm00001d005622	1.18	2.22	1.573	probable WRKY transcription factor 53 [Zea mays]	WRKY38
Zm00001d043339	1.173	2.634	1.634	uncharacterized LOC100194240 [Zea mays]
Zm00001d014843	1.171	1.424	2.75	NAC domain-containing protein 35 [Zea mays]	NACTF127
Zm00001d039011	1.165	1.86	1.42	monothiol glutaredoxin-S9 [Zea mays]
Zm00001d014667	1.163	1.9	1.987	uncharacterized LOC100275318 [Zea mays]
Zm00001d027557	1.161	2.44	1.955	glutathione transferase31 [Zea mays]	GST31
Zm00001d042022	1.16	3.613	1.922	Peroxidase 12 [Zea mays]
Zm00001d047758	1.155	1.431	1.11	mitogen-activated protein kinase 5 [Zea mays]	MPK1
Zm00001d011625	1.152	1.734	2.17	uncharacterized protein LOC100273535 isoform X1 [Zea mays]
Zm00001d009112	1.151	2.263	1.45	negatively light-regulated protein isoform X1 [Zea mays]
Zm00001d052060	1.151	2.526	1.657	trehalose-6-phosphate synthase10 [Zea mays]	TRPS10
Zm00001d047424	1.15	3.26	2.62	Flavonoid 3&apos;,5&apos;-hydroxylase 1 [Dichanthelium oligosanthes]
Zm00001d043651	1.147	2.267	4.19	uncharacterized protein LOC100383587 [Zea mays]
Zm00001d008457	1.14	1.546	1.529	rust resistance kinase Lr10 [Zea mays]
Zm00001d044253	1.139	2.382	1.197	putative calmodulin-binding family protein [Zea mays]
Zm00001d027996	1.132	2.147	2.593	Alcohol dehydrogenase-like 2 [Zea mays]
Zm00001d028012	1.13	1.559	2.55	Ras-related protein Rab-6A [Zea mays]
Zm00001d036965	1.128	1.754	1.666	Zinc transporter 4 [Zea mays]
Zm00001d037242	1.125	1.468	2.25	urea-proton symporter DUR3 [Zea mays]
Zm00001d045388	1.124	1.994	1.796	Putative D-mannose binding lectin receptor-like protein kinase family protein [Zea mays]
Zm00001d024946	1.123	4.671	4.21	cytochrome P450 93G1 [Zea mays]	FNSII1
Zm00001d044700	1.121	2.26	2.223	YLS9 isoform X1 [Zea mays]
Zm00001d050455	1.119	1.673	1.386	Anthranilate N-benzoyltransferase protein 1 [Zea mays]
Zm00001d032608	1.118	2.18	1.593	alpha-galactosidase1 [Zea mays]	AGAL1
Zm00001d041580	1.118	3.918	2.54	R2R3MYB-domain protein [Zea mays]	MYB118
Zm00001d023941	1.17	2.61	2.422	Carbohydrate transporter/ sugar porter [Zea mays]
Zm00001d017613	1.15	2.721	1.551	Protein LYK2 [Zea mays]
Zm00001d045972	1.95	2.319	1.721	uncharacterized protein LOC100273057 isoform X1 [Zea mays]
Zm00001d047240	1.95	1.21	1.415	protein WEAK CHLOROPLAST MOVEMENT UNDER BLUE LIGHT 1 [Zea mays]
Zm00001d040023	1.93	2.761	2.485	Protein kinase superfamily protein [Zea mays]	SI946003E12
Zm00001d050899	1.9	1.199	1.473	cell number regulator 2 [Zea mays]
Zm00001d017821	1.87	2.225	1.834	probable L-type lectin-domain containing receptor kinase S.5 [Zea mays]
Zm00001d014200	1.86	1.248	1.46	hypothetical protein ZEAMMB73_Zm00001d014200 [Zea mays]
Zm00001d011644	1.86	1.969	1.19	ABC transporter B family member 9 [Zea mays]
Zm00001d019750	1.85	2.385	1.597	uncharacterized protein LOC100279462 [Zea mays]
Zm00001d037797	1.8	1.879	1.73	serine carboxypeptidase 2 isoform X1 [Zea mays]
Zm00001d034781	1.79	1.73	1.68	G-type lectin S-receptor-like serine/threonine-protein kinase At1g34300 [Zea mays]
Zm00001d020137	1.78	2.648	2.667	uncharacterized protein LOC100193434 [Zea mays]	WRKY79
Zm00001d035166	1.71	1.116	1.964	Lysine histidine transporter 2 [Zea mays]
Zm00001d002673	1.57	1.582	1.826	lysine histidine transporter-like 8 [Zea mays]
Zm00001d045785	1.54	2.566	1.918	putative protein kinase superfamily protein precursor [Zea mays]
Zm00001d046811	1.49	1.861	2.732	hypothetical protein ZEAMMB73_Zm00001d046811 [Zea mays]
Zm00001d014134	1.46	3.823	3.14	uncharacterized protein LOC100273457 [Zea mays]	ZX6/ZMCYP71Z18
Zm00001d034372	1.38	2.169	1.913	Calcium-dependent protein kinase 1 [Zea mays]
Zm00001d030032	1.35	1.85	1.133	hypothetical protein [Zea mays]	PLATZ3
Zm00001d047560	1.3	1.342	1.737	protein binding protein [Zea mays]
Zm00001d024763	1.29	1.875	2.97	3-N-debenzoyl-2-deoxytaxol N-benzoyltransferase [Zea mays]
Zm00001d023815	1.28	1.95	1.663	triacylglycerol lipase precursor [Zea mays]
Zm00001d026287	1.25	1.14	1.62	UDP-N-acetylglucosamine diphosphorylase [Zea mays]
Zm00001d019413	1.24	2.621	1.529	putative lectin-like receptor protein kinase family protein precursor [Zea mays]
Zm00001d010197	1.23	1.679	1.543	amidophosphoribosyltransferase, chloroplastic-like [Zea mays]
Zm00001d041327	1.9	1.913	1.869	putative LRR receptor-like serine/threonine-protein kinase [Zea mays]
Zm00001d046981	1.2	2.385	1.911	Putative MYB DNA-binding domain superfamily protein [Zea mays]	GLK32
Zm00001d048687	1.2	1.28	1.822	heat shock cognate 70 kDa protein 2 isoform X1 [Zea mays]
Zm00001d038181	-1.11	-2.55	-2.734	uncharacterized protein LOC100274435 [Zea mays]
Zm00001d040125	-1.14	-2.828	-1.621	phosphate transporter1 [Zea mays]	PHOS1
Zm00001d044339	-1.64	-3.116	-1.295	aldehyde dehydrogenase3 [Zea mays]	ALDH3
Zm00001d040979	-1.65	-2.355	-1.994	Methylsterol monooxygenase 1-2 [Zea mays]
Zm00001d010422	-1.75	-2.854	-2.838	uncharacterized protein LOC100192702 precursor [Zea mays]
Zm00001d021653	-1.16	-4.723	-3.36	glucose-6-phosphate/phosphate translocator 2, chloroplastic [Setaria italica]
Zm00001d002333	-1.19	-3.919	-3.5	Potassium transporter 10 [Zea mays]
Zm00001d049753	-1.116	-1.582	-1.9	Sugary1 [Zea mays]	SU1
Zm00001d008772	-1.17	-3.622	-1.822	Serinc-domain containing serine and sphingolipid biosynthesis protein [Zea mays]
Zm00001d013527	-1.25	-2.346	-1.316	calcium-dependent protein kinase 9 [Zea mays]
Zm00001d038538	-1.29	-1.41	-1.35	uncharacterized protein LOC100274251 [Zea mays]
Zm00001d045254	-1.223	-6.234	-3.792	anthocyanidin 5,3-O-glucosyltransferase [Zea mays]
Zm00001d016182	-1.238	-1.43	-1.832	uncharacterized protein LOC100279673 isoform X1 [Zea mays]
Zm00001d013276	-1.251	-3.383	-1.771	myosin-12 isoform X1 [Zea mays]
Zm00001d044529	-1.31	-1.346	-1.653	protein NRT1/ PTR FAMILY 6.2 [Zea mays]
Zm00001d043234	-1.36	-1.955	-2.423	nuclear transport factor 2B [Zea mays]
Zm00001d046748	-1.416	-4.24	-1.231	Putative polyphenol oxidase family protein [Zea mays]
Zm00001d010690	-1.429	-2.22	-1.886	uncharacterized protein LOC100382397 [Zea mays]
Zm00001d018485	-1.429	-2.456	-2.57	voltage-gated potassium channel beta subunit [Zea mays]
Zm00001d047944	-1.434	-1.169	-1.812	predicted GPI-anchored protein 58 [Zea mays]
Zm00001d048711	-1.477	-3.243	-1.17	hydroquinone glucosyltransferase [Zea mays]
Zm00001d016740	-1.632	-1.633	-2.831	pectinesterase inhibitor 8 [Zea mays]
Zm00001d009936	-1.662	2.463	2.94	uncharacterized protein LOC100284192 precursor [Zea mays]
Zm00001d052640	-1.73	-1.5	-1.895	probable BOI-related E3 ubiquitin-protein ligase 3 [Zea mays]
Zm00001d011548	-1.796	-1.464	-1.327	uncharacterized protein LOC109941924 [Zea mays]
Zm00001d022390	-1.831	-3.79	-2.712	uncharacterized LOC100191400 precursor [Zea mays]
Zm00001d031430	-1.98	-2.55	-1.526	hypothetical protein ZEAMMB73_Zm00001d031430 [Zea mays]
Zm00001d010693	-2.81	-1.817	-1.98	uncharacterized protein LOC100278747 [Zea mays]
Zm00001d038891	-2.278	-3.949	-3.539	Phosphoethanolamine N-methyltransferase 3 [Zea mays]
Zm00001d006446	-2.39	-2.743	-1.612	anthocyanidin 3-O-glucosyltransferase [Zea mays]	SM2
Zm00001d022478	-2.521	-2.98	-1.664	uncharacterized protein LOC100381856 [Zea mays]
Zm00001d026628	-2.58	-2.32	-2.364	Dof zinc finger protein DOF1.6 [Zea mays]	DOF41
Zm00001d007299	-2.688	-3.54	-1.98	probable non-specific lipid-transfer protein 2 [Zea mays]
Zm00001d007450	11.37	-1.117		hypothetical protein ZEAMMB73_Zm00001d007450 [Zea mays]
Zm00001d020033	11.5	-1.958		Cyclin-B1-4 [Zea mays]
Zm00001d020996	1.722	-9.649		Cyclin-B1-4 [Zea mays]
Zm00001d007063	9.892			hypothetical protein ZEAMMB73_Zm00001d007063 [Zea mays]
Zm00001d039912	9.728			hypothetical protein ZEAMMB73_Zm00001d039912 [Zea mays]
Zm00001d007485	9.697			LRR receptor-like serine/threonine-protein kinase FLS2 [Zea mays]
Zm00001d037909	9.541		7.766	NRR repressor homolog 1 [Zea mays]
Zm00001d020261	9.64		9.773	L-ascorbate oxidase [Zea mays]
Zm00001d015935	8.68			hypothetical protein ZEAMMB73_Zm00001d015935 [Zea mays]
Zm00001d019469	8.678			Cyclin-B1-4, partial [Zea mays]
Zm00001d008810	8.542			hypothetical protein ZEAMMB73_Zm00001d008810 [Zea mays]
Zm00001d028255	8.425			hypothetical protein ZEAMMB73_Zm00001d028255 [Zea mays]
Zm00001d008221	8.38			uncharacterized protein LOC542345 [Zea mays]	CYC5
zma-MIR408b	8.247			#N/A
Zm00001d027745	8.161			hypothetical protein ZEAMMB73_Zm00001d027745 [Zea mays]
Zm00001d001436	8.67		9.193	#N/A
Zm00001d013519	8.21			Protein UPSTREAM OF FLC [Zea mays]
Zm00001d044343	7.99			Putative cyclin-dependent protein kinase family protein [Zea mays]
Zm00001d003300	7.855			Protein NBR1-like protein [Zea mays]
Zm00001d013294	7.838			uncharacterized protein LOC100276358 isoform X1 [Zea mays]
Zm00001d028879	7.786		7.537	bZIP transcription factor 53 [Zea mays]	BZIP24
Zm00001d045959	7.732	-2.669		Nicastrin [Zea mays]
Zm00001d022192	7.589			trehalose-6-phosphate phosphatase9 [Zea mays]	TRPP9
Zm00001d021358	7.489			Undecaprenyl pyrophosphate synthetase [Zea mays]
Zm00001d013114	7.413			Syntaxin-121 [Zea mays]
Zm00001d049017	7.287			hypothetical protein ZEAMMB73_Zm00001d049017 [Zea mays]
Zm00001d014389	7.244			hypothetical protein ZEAMMB73_Zm00001d003519 [Zea mays]
Zm00001d002696	7.23			uncharacterized protein LOC100382507 [Zea mays]
Zm00001d001762	7.167			#N/A
Zm00001d005937	7.147			hypothetical protein ZEAMMB73_Zm00001d005937 [Zea mays]
Zm00001d007350	7.122			acyl transferase 15 [Zea mays]
Zm00001d018880	7.71		7.51	mavicyanin [Zea mays]
Zm00001d021357	7.27			uncharacterized protein LOC100277221 precursor [Zea mays]
Zm00001d043947	6.98		4.75	Lipid phosphate phosphatase 2 [Zea mays]
Zm00001d007765	6.864			uncharacterized LOC100272381 precursor [Zea mays]
Zm00001d006692	6.784			hypothetical protein ZEAMMB73_Zm00001d006692 [Zea mays]
Zm00001d006647	6.744	-6.356		hypothetical protein ZEAMMB73_Zm00001d006647 [Zea mays]
Zm00001d016637	6.738		5.194	hypothetical protein ZEAMMB73_Zm00001d016637 [Zea mays]
Zm00001d043171	6.683			unknown [Zea mays]
Zm00001d016821	6.659			hypothetical protein ZEAMMB73_Zm00001d016821 [Zea mays]
Zm00001d004906	6.637		7.337	putative L-type lectin-domain containing receptor kinase S.5 [Zea mays]
Zm00001d044524	6.598			hypothetical protein ZEAMMB73_Zm00001d044524 [Zea mays]
Zm00001d045390	6.57	5.44		uncharacterized protein LOC100193182 [Zea mays]
Zm00001d039527	6.561	6.449		hypothetical protein ZEAMMB73_Zm00001d039527 [Zea mays]
Zm00001d006516	6.526	-3.134		harpin-induced protein [Zea mays]
Zm00001d045392	6.57			uncharacterized LOC103638099 [Zea mays]
Zm00001d007188	6.487			ETHYLENE INSENSITIVE 3-like 1 protein [Zea mays]	EIL2
Zm00001d030558	6.473		6.534	hypothetical protein ZEAMMB73_Zm00001d030558 [Zea mays]
Zm00001d018431	6.449		1.692	putative WAK family receptor-like protein kinase precursor [Zea mays]
Zm00001d021982	6.441			Long chain base biosynthesis protein 2a [Zea mays]
Zm00001d038316	6.319	6.82		hypothetical protein ZEAMMB73_Zm00001d038316 [Zea mays]
Zm00001d032299	6.36	-6.718		programmed cell death 2 C-terminal domain-containing protein [Zea mays]
Zm00001d047593	6.236			hypothetical protein ZEAMMB73_Zm00001d047593 [Zea mays]
Zm00001d017008	6.187		3.563	uncharacterized protein LOC100278087 isoform X1 [Zea mays]
Zm00001d031519	6.175			hypothetical protein ZEAMMB73_Zm00001d031519 [Zea mays]
Zm00001d017999	6.141			NAD(P)-binding Rossmann-fold superfamily protein [Zea mays]
Zm00001d043489	6.134			alpha/beta-Hydrolases superfamily protein [Zea mays]
Zm00001d043466	6.126			late embryogenesis abundant protein [Zea mays]
Zm00001d003107	6.56			uncharacterized protein LOC100275131 [Zea mays]
Zm00001d002482	6.11			MYB-related-transcription factor 36 [Zea mays]	MYBR36
Zm00001d013110	5.989			RING-H2 finger protein ATL70 [Zea mays]
Zm00001d007533	5.93			disease resistance protein (TIR-NBS class) [Zea mays]
Zm00001d034487	5.922			Sec12-like protein 1 [Zea mays]
Zm00001d006300	5.922			MUTL protein homolog 3 [Zea mays]
Zm00001d015636	5.919	3.7		GDSL esterase/lipase At2g04570 [Zea mays]
Zm00001d040785	5.96			abscisic stress-ripening protein 2 [Zea mays]	AASR8
Zm00001d001023	5.94			#N/A
Zm00001d007106	5.884			Tubby-like F-box protein 3 [Zea mays]
Zm00001d006101	5.87			Calmodulin binding protein [Zea mays]
Zm00001d028497	5.782			Putative dynamin-related protein 4A [Zea mays]
Zm00001d031066	5.743			alpha/beta-Hydrolases superfamily protein [Zea mays]
Zm00001d053429	5.74	5.417		DNA binding protein [Zea mays]
Zm00001d020418	5.74	5.786		putative cytochrome P450 superfamily protein [Zea mays]
Zm00001d052585	5.673			uncharacterized protein LOC103654365 [Zea mays]
Zm00001d030165	5.663			acyl-desaturase [Zea mays]	SACD3
Zm00001d025233	5.639	5.399		uncharacterized protein LOC100275071 [Zea mays]	ABI21
Zm00001d013744	5.62			cyclin superfamily protein, putative [Zea mays]
Zm00001d005620	5.599			UDP-glycosyltransferase 82A1 [Zea mays]
Zm00001d007713	5.572			scarecrow-like protein 9 [Zea mays]	GRAS14
Zm00001d020490	5.527			Transcription factor bHLH69 [Zea mays]	BHLH87
Zm00001d046198	5.521			Phosphatidylinositol:ceramide inositolphosphotransferase 1, partial [Zea mays]
Zm00001d026083	5.497			cytochrome P450 87A3 isoform X1 [Zea mays]
Zm00001d003863	5.492			hypothetical protein ZEAMMB73_Zm00001d003863 [Zea mays]
Zm00001d048260	5.484		6.577	putative flavin-containing monooxygenase 1 [Zea mays]
Zm00001d012456	5.466	6.24		jasmonate-regulated gene 21 [Zea mays]
Zm00001d051418	5.466			GDSL esterase/lipase [Zea mays]
zma-MIR169i	5.463	4.167		#N/A
Zm00001d018097	5.439			myb domain protein 93 [Zea mays]	MYB48
Zm00001d009953	5.437			Stomatal closure-related actin-binding protein 1 [Zea mays]
Zm00001d018586	5.42			hypothetical protein ZEAMMB73_Zm00001d018586 [Zea mays]
Zm00001d010503	5.387			hypothetical protein ZEAMMB73_Zm00001d009861 [Zea mays]
Zm00001d046154	5.384			E3 ubiquitin-protein ligase Os04g0590900 [Zea mays]
Zm00001d038180	5.382		3.26	Protein NRT1/ PTR FAMILY 3.1 [Zea mays]
Zm00001d009899	5.33	5.95		pectinesterase [Zea mays]
Zm00001d013226	5.298		4.873	cytochrome P450 family 81 subfamily D polypeptide 8 [Zea mays]
Zm00001d045258	5.142		5.83	hypothetical protein ZEAMMB73_Zm00001d045258 [Zea mays]
Zm00001d052355	5.116	6.2		probable WRKY transcription factor 23 [Zea mays]	WRKY77
Zm00001d021822	5.8			uncharacterized protein LOC100381355 [Zea mays]
Zm00001d004306	5.6		5.392	putative inorganic phosphate transporter 1-13 isoform X2 [Zea mays]	PHT8
Zm00001d007187	4.922	2.373		uncharacterized protein LOC100272926 [Zea mays]
Zm00001d005749	4.894	2.53		putative WRKY transcription factor 40 [Zea mays]	WRKY55
Zm00001d052975	4.893			hypothetical protein ZEAMMB73_Zm00001d052975 [Zea mays]
Zm00001d007850	4.886			transcription factor JUNGBRUNNEN 1 [Zea mays]	NACTF96
Zm00001d007697	4.83			uncharacterized protein LOC103648193 [Zea mays]
Zm00001d021266	4.85		4.223	hypothetical protein ZEAMMB73_Zm00001d021266 [Zea mays]
Zm00001d045360	4.781		3.94	uncharacterized protein LOC103638089 [Zea mays]
Zm00001d045391	4.724	7.27		early nodulin-93 [Zea mays]
Zm00001d013057	4.619	1.464		uncharacterized protein LOC100193298 [Zea mays]
Zm00001d005278	4.599			hypothetical protein ZEAMMB73_Zm00001d005278 [Zea mays]
Zm00001d029353	4.561			benzoxazinone synthesis12 [Zea mays]	BX12
Zm00001d043258	4.554	6.76		Caltractin [Zea mays]
Zm00001d013004	4.5		3.147	probable calcium-binding protein CML21 [Zea mays]
Zm00001d038178	4.496		1.835	hsr203J [Zea mays]
Zm00001d040004	4.481			LOB domain-containing protein 40 [Zea mays]	LBD17
Zm00001d044207	4.429			40S ribosomal protein S6-1 [Zea mays]
Zm00001d016924	4.387			ETHYLENE INSENSITIVE 3-like 5 protein [Zea mays]	EIL8
Zm00001d006564	4.378			hypothetical protein [Zea mays]
Zm00001d024211	4.355	6.732		(S)-beta-macrocarpene synthase-like [Zea mays]
Zm00001d017591	4.333	4.779		ethylene-responsive transcription factor ERF027 [Zea mays]	EREB10
Zm00001d007667	4.291	-4.389		Nodulin homeobox [Zea mays]
Zm00001d007319	4.29		-1.16	putative subtilase family protein precursor [Zea mays]
Zm00001d040810	4.256	3.762		adenylate isopentenyltransferase 5, chloroplastic [Zea mays]	IPT7
Zm00001d045006	4.237	3.99		hypothetical protein ZEAMMB73_Zm00001d045006 [Zea mays]
Zm00001d039993	4.228	1.753		uncharacterized protein LOC100275522 [Zea mays]
Zm00001d036946	4.222		3.935	uncharacterized protein LOC103629808 isoform X1 [Zea mays]
Zm00001d022791	4.143			#N/A
Zm00001d024612	4.136			Ras-related protein RABH1b [Zea mays]
Zm00001d022430	4.127		5.45	uncharacterized protein LOC100283718 [Zea mays]
Zm00001d047930	4.119	-2.552		hypothetical protein ZEAMMB73_Zm00001d047930 [Zea mays]
Zm00001d012477	4.1	1.846		putative laccase family protein precursor [Zea mays]
Zm00001d020260	4.9			uncharacterized protein LOC100382137 precursor [Zea mays]
Zm00001d042553	4.6		3.96	Pectin acetylesterase 5 [Zea mays]
Zm00001d026297	4.34			--
Zm00001d031152	4.31	5.617		uncharacterized LOC100273384 precursor [Zea mays]
Zm00001d036647	4.13			uncharacterized protein LOC100272409 [Zea mays]	MAB26
Zm00001d008496	3.999			uncharacterized protein LOC100274284 [Zea mays]
Zm00001d025266	3.992			Transcription initiation factor TFIID subunit 2 [Zea mays]
Zm00001d042292	3.981	4.625		auxin-responsive protein SAUR50 [Zea mays]
Zm00001d001818	3.928			probable polyol transporter 4 [Zea mays]
Zm00001d046852	3.919	2.959		hemolysin-III family protein [Zea mays]
Zm00001d010737	3.898			Interactor of constitutive active ROPs 1 [Zea mays]
Zm00001d006231	3.849			uncharacterized protein LOC100383963 [Zea mays]
Zm00001d015697	3.813			hypothetical protein ZEAMMB73_Zm00001d015697 [Zea mays]
Zm00001d049704	3.776	2.191		uncharacterized protein LOC100275767 [Zea mays]
Zm00001d013175	3.762			uncharacterized protein LOC103625848 [Zea mays]
Zm00001d029700	3.733	4.174		glutathione transferase32 [Zea mays]	GST32
Zm00001d042964	3.691			hypothetical protein ZEAMMB73_Zm00001d042964 [Zea mays]
Zm00001d041573	3.689			protein kinase-related [Zea mays]
Zm00001d030540	3.687	2.734		Spermidine hydroxycinnamoyl transferase [Zea mays]
Zm00001d052478	3.686		3.796	Embryogenesis transmembrane protein-like [Zea mays]
Zm00001d038490	3.686		5.58	uncharacterized protein LOC100501172 [Zea mays]
Zm00001d005383	3.656			lecithin-cholesterol acyltransferase-like 1 [Zea mays]
Zm00001d031135	3.647	1.63		GATA zinc finger family protein [Zea mays]	GATA9
Zm00001d032653	3.632		4.888	uncharacterized protein LOC103643438 [Zea mays]
Zm00001d052190	3.613	4.141		hypothetical protein ZEAMMB73_Zm00001d052190 [Zea mays]
Zm00001d006585	3.65			R2R3MYB-domain protein [Zea mays]	MYB141
Zm00001d037322	3.591		3.567	probable flavin-containing monooxygenase 1 [Zea mays]
Zm00001d001943	3.582		4.242	Beta-fructofuranosidase insoluble isoenzyme CWINV3 [Zea mays]
Zm00001d002565	3.556	1.624		zinc finger, C3HC4 type family protein [Zea mays]
Zm00001d013063	3.537			argonaute5c [Zea mays]	AGO5C
Zm00001d013638	3.534	3.717		cation/calcium exchanger 1 [Zea mays]
Zm00001d038289	3.524			Putative NAC domain transcription factor superfamily protein [Zea mays]	NACTF31
Zm00001d050259	3.465	2.224		ABC transporter A family member 7 [Zea mays]
Zm00001d036266	3.444			transcription elongation factor 1 homolog [Zea mays]
Zm00001d015867	3.435	4.883		uncharacterized protein LOC103626866 [Zea mays]
Zm00001d037721	3.433	4.352		hydroquinone glucosyltransferase [Zea mays]
Zm00001d022084	3.42	3.48		B12D protein isoform X1 [Zea mays]
Zm00001d038950	3.394		4.7	hypothetical protein ZEAMMB73_Zm00001d038950 [Zea mays]
Zm00001d036097	3.384			Putative DUF26-domain receptor-like protein kinase family protein [Zea mays]
Zm00001d021089	3.379			ethylene-responsive transcription factor 11 [Zea mays]	EREB116
Zm00001d002167	3.367		2.223	G-type lectin S-receptor-like serine/threonine-protein kinase At1g11410 [Zea mays]
Zm00001d039174	3.355			carboxy-lyase [Zea mays]
Zm00001d006351	3.327		2.71	protein argonaute 18 [Zea mays]	AGO18A
Zm00001d051397	3.311		3.244	U-box domain-containing protein 33 [Zea mays]
Zm00001d050805	3.296	2.622		MLO-like protein 1 [Zea mays]
Zm00001d048214	3.287			uncharacterized protein LOC100216576 [Zea mays]
Zm00001d038913	3.284	2.29		nonspecific lipid-transfer protein AKCS9 precursor [Zea mays]	LTP1
Zm00001d036357	3.267	3.263		Glycosyltransferase family 92 protein [Zea mays]
Zm00001d021583	3.262			uncharacterized protein LOC100383389 isoform X1 [Zea mays]
Zm00001d032643	3.255		2.699	hypothetical protein ZEAMMB73_Zm00001d032643 [Zea mays]
Zm00001d034547	3.228			hypothetical protein ZEAMMB73_Zm00001d034547 [Zea mays]
Zm00001d024960	3.223	5.479		Bowman-Birk type trypsin inhibitor [Zea mays]
Zm00001d002295	3.219	7.549		Germin-like protein subfamily 1 member 11 [Zea mays]
Zm00001d051810	3.212		2.65	hypothetical protein ZEAMMB73_Zm00001d051810 [Zea mays]
Zm00001d051359	3.185			uncharacterized protein LOC100273023 [Zea mays]
Zm00001d006570	3.181	2.836		hypothetical protein ZEAMMB73_Zm00001d006570 [Zea mays]
Zm00001d046897	3.181		1.133	transmembrane protein 230 [Zea mays]
Zm00001d018727	3.18	2.585		phytosulfokines 4 precursor [Zea mays]	PSK1
Zm00001d034097	3.172	5.19		cytochrome P450 family 81 subfamily D polypeptide 8 [Zea mays]
Zm00001d017592	3.171	5.843		dehydration-responsive element-binding protein 1A [Zea mays]	EREB16
Zm00001d033395	3.153	3.964		uncharacterized protein LOC100277915 [Zea mays]
Zm00001d042758	3.141			NAC domain-containing protein 90 [Zea mays]	NACTF93
Zm00001d017762	3.14	3.833		putative cytochrome P450 superfamily protein precursor [Zea mays]	ABH1
Zm00001d044833	3.128	2.441		protein SUR2 [Zea mays]
Zm00001d019758	3.124	3.723		chlorophyllase-2, chloroplastic [Zea mays]	CHPH1
Zm00001d002547	3.12			uncharacterized protein LOC103646029 [Zea mays]
Zm00001d028750	3.117	1.684		asparagine synthetase 3 [Zea mays]	ASN3
Zm00001d040787	3.15		3.88	abscisic stress-ripening protein 2 [Zea mays]	AASR9
Zm00001d013435	3.14			probable serine/threonine protein kinase IREH1 isoform X1 [Zea mays]
Zm00001d045862	3.13	3.55		uncharacterized protein LOC100217220 [Zea mays]
Zm00001d035324	3.96			hypothetical protein ZEAMMB73_Zm00001d035324 [Zea mays]
Zm00001d008548	3.9	4.125		wound-induced protease inhibitor [Zea luxurians]
Zm00001d012594	3.87			uncharacterized protein LOC103636581 [Zea mays]
Zm00001d026204	3.79	3.877		myb-related protein Zm1-like [Zea mays]	MYB65
Zm00001d031815	3.79			Patatin-like protein 2 [Zea mays]
Zm00001d038303	3.72			hypothetical protein ZEAMMB73_Zm00001d038303 [Zea mays]
Zm00001d052015	3.3	2.559		serine-rich protein [Zea mays]
Zm00001d034022	3.14			Tubulin beta-4 chain [Zea mays]
Zm00001d034995	2.988			uncharacterized protein LOC100277191 [Zea mays]
Zm00001d018811	2.971			Protein TIFY 5A [Zea mays]
Zm00001d039183	2.93		1.47	mitochondrial chaperone BCS1 [Zea mays]
Zm00001d002898	2.919	4.795		uncharacterized protein LOC100194034 precursor [Zea mays]
Zm00001d023360	2.919			CBL-interacting protein kinase 14 [Zea mays]
Zm00001d025393	2.914	3.546		G-type lectin S-receptor-like serine/threonine-protein kinase At2g19130 [Zea mays]
Zm00001d020250	2.884	3.537		uncharacterized protein LOC109940845 [Zea mays]
Zm00001d020886	2.88	3.395		uncharacterized protein LOC100273835 precursor [Zea mays]
Zm00001d007714	2.877	3.614		probable glycerol-3-phosphate acyltransferase 3 [Zea mays]
Zm00001d012909	2.857	2.398		uncharacterized protein LOC100191966 isoform 2 [Zea mays]
Zm00001d018028	2.834	2.49		uncharacterized protein LOC100192846 [Zea mays]
Zm00001d052564	2.83	2.67		uncharacterized protein LOC103654359 [Zea mays]	NACTF41
Zm00001d038909	2.813	1.552		Putative RING zinc finger domain superfamily protein [Zea mays]
Zm00001d006536	2.797	3.51		cysteine-rich receptor-like protein kinase 6 [Zea mays]
Zm00001d017990	2.778	2.527		uncharacterized protein LOC100381289 [Zea mays]
Zm00001d025296	2.775	2.135		nudix hydrolase 13 isoform X1 [Zea mays]
Zm00001d009160	2.77			sequence-specific DNA binding transcription factor [Zea mays]
Zm00001d030426	2.764			Polyadenylate-binding protein-interacting protein 10 [Zea mays]
Zm00001d032654	2.762	2.238		hypothetical protein ZEAMMB73_Zm00001d032654 [Zea mays]
Zm00001d053001	2.762			aspartic proteinase nepenthesin-1 [Zea mays]
Zm00001d027925	2.761	3.541		putative AP2/EREBP transcription factor superfamily protein [Zea mays]	EREB180
Zm00001d034925	2.757			transferase [Zea mays]
Zm00001d051223	2.754	5.85		GEM-like protein 4 [Zea mays]
Zm00001d022078	2.754	3.642		uncharacterized protein LOC100272542 precursor [Zea mays]
Zm00001d051814	2.747	3.154		endoglucanase 7-like precursor [Zea mays]
Zm00001d031785	2.745	2.197		G-type lectin S-receptor-like serine/threonine-protein kinase At2g19130 [Zea mays]
Zm00001d007517	2.738	-1.247		Subtilisin-like serine endopeptidase family protein [Zea mays]
Zm00001d045184	2.731			Protein kinase superfamily protein [Zea mays]
Zm00001d045092	2.73			hydroxycinnamoyltransferase 4 [Zea mays]
Zm00001d021176	2.721		3.627	putative disease resistance RPP13-like protein 3 [Zea mays]
Zm00001d030007	2.71	1.77		VAN3-binding protein [Zea mays]
Zm00001d007513	2.71			hypothetical protein ZEAMMB73_Zm00001d007513 [Zea mays]
Zm00001d029510	2.7			Urease [Zea mays]
Zm00001d043456	2.698			hypothetical protein ZEAMMB73_Zm00001d043456 [Zea mays]
Zm00001d016103	2.697	3.19		uncharacterized protein LOC103626979 [Zea mays]
Zm00001d024484	2.696	-3.754		hypothetical protein ZEAMMB73_Zm00001d024484 [Zea mays]
Zm00001d012956	2.696			cyclin-dependent protein kinase inhibitor SMR4 [Zea mays]
Zm00001d042156	2.691			IQ domain-containing protein IQM5 [Zea mays]
Zm00001d011947	2.69			40S ribosomal protein S6-1 [Zea mays]
Zm00001d005449	2.687			Replication protein A 70 kDa DNA-binding subunit B [Zea mays]
Zm00001d029080	2.677			hypothetical protein ZEAMMB73_Zm00001d029080 [Zea mays]
Zm00001d017978	2.674	2.871		Endoglucanase 1 [Zea mays]
Zm00001d011751	2.673		5.196	uncharacterized protein LOC103636246 [Zea mays]
Zm00001d034559	2.668			polygalacturonase ADPG2 [Zea mays]
Zm00001d025082	2.665	4.322		uncharacterized LOC100216852 precursor [Zea mays]
Zm00001d012712	2.649		6.522	gibberellin 2-beta-dioxygenase [Zea mays]	GA2OX10
Zm00001d051525	2.639	5.215		Oligopeptide transporter 4 [Zea mays]
Zm00001d015397	2.633	3.686		VQ motif family protein [Zea mays]
Zm00001d016121	2.63	3.971		uncharacterized protein LOC103626985 [Zea mays]
Zm00001d053757	2.63			apospory-associated protein [Zea mays]
Zm00001d028815	2.62	2.565		uncharacterized protein LOC100192117 [Zea mays]
Zm00001d023332	2.613			putative WRKY DNA-binding domain superfamily protein [Zea mays]	WRKY63
Zm00001d012221	2.66			uncharacterized protein LOC100273826 [Zea mays]	SACD9
Zm00001d003197	2.6			unknown [Zea mays]
Zm00001d025142	2.588			Adenine nucleotide alpha hydrolase-like superfamily protein [Zea mays]
Zm00001d006488	2.574			BNR/Asp-box repeat family protein [Zea mays]
Zm00001d005977	2.566	2.87		uncharacterized protein LOC100275846 [Zea mays]
Zm00001d026255	2.562		4.216	uncharacterized protein LOC100194041 [Zea mays]
Zm00001d017413	2.551			RNA-metabolising metallo-beta-lactamase family protein, partial [Zea mays]
Zm00001d017014	2.55	3.337		heavy metal-associated isoprenylated plant protein 47 [Zea mays]
Zm00001d035989	2.548			Pentatricopeptide repeat-containing protein mitochondrial [Zea mays]
Zm00001d016306	2.535	3.31		probable F-box protein At4g22030 [Zea mays]
Zm00001d006526	2.532			uncharacterized protein LOC100273195 precursor [Zea mays]
Zm00001d012255	2.524	3.991		myb-related protein 308 [Zea mays]	MYB163
Zm00001d021793	2.524			Protein REDUCED WALL ACETYLATION 2 [Zea mays]
Zm00001d009705	2.521	3.142		S-type anion channel SLAH2 [Zea mays]
Zm00001d017851	2.515	5.127		unknown [Zea mays]
Zm00001d041544	2.512	3.17		uncharacterized protein LOC100277555 [Zea mays]
Zm00001d031157	2.58	5.396		uncharacterized protein LOC100284970 precursor [Zea mays]
Zm00001d036165	2.57			hypothetical protein ZEAMMB73_Zm00001d036165 [Zea mays]
Zm00001d013231	2.55		6.627	cytochrome P450 family 81 subfamily D polypeptide 8 [Zea mays]
Zm00001d011607	2.493	3.47		uncharacterized protein LOC103636183 [Zea mays]
Zm00001d042104	2.492	3.58		glutathione transferase 7 [Zea mays]	GST7
Zm00001d013376	2.479			uncharacterized protein LOC100384510 isoform X1 [Zea mays]
Zm00001d045788	2.472	1.537		uncharacterized protein LOC100191917 [Zea mays]
Zm00001d027928	2.464			putative AP2/EREBP transcription factor superfamily protein [Zea mays]	EREB181
Zm00001d032401	2.463	5.614		Serine/threonine kinase-like protein [Zea mays]
Zm00001d023616	2.457		3.733	putative WRKY DNA-binding domain superfamily protein [Zea mays]
Zm00001d006481	2.446			BNR/Asp-box repeat family protein [Zea mays]
Zm00001d004921	2.445	3.795		uncharacterized protein LOC100281319 [Zea mays]	BX14
Zm00001d051901	2.441		1.414	P-loop NTPase domain-containing protein LPA1 homolog 1 [Zea mays]
Zm00001d003048	2.44	1.391		disease resistance protein RPS2 isoform X2 [Zea mays]
Zm00001d039567	2.44			probable inactive leucine-rich repeat receptor kinase XIAO [Zea mays]
Zm00001d047192	2.43	4.353		5-pentadecatrienyl resorcinol O-methyltransferase [Zea mays]
Zm00001d043547	2.425	2.69		uncharacterized protein LOC100381705 [Zea mays]
Zm00001d044122	2.49			dihydroflavonol 4-reductase [Zea mays]
Zm00001d047584	2.48			aspartic proteinase nepenthesin-1 [Zea mays]
Zm00001d019461	2.42	4.149		uncharacterized protein LOC103632245 [Zea mays]
Zm00001d011847	2.41		2.46	Putative HLH DNA-binding domain superfamily protein [Zea mays]	BHLH54
Zm00001d037945	2.395			zinc finger, C3HC4 type family protein [Zea mays]
Zm00001d013377	2.391	-3.81		uncharacterized protein LOC100501831 [Zea mays]
Zm00001d014648	2.389			uncharacterized protein LOC100502287 [Zea mays]
Zm00001d022155	2.386	2.444		protein STRUBBELIG-RECEPTOR FAMILY 6 isoform X1 [Zea mays]
Zm00001d053220	2.385	3.366		transcription factor MYB42 [Zea mays]	MYB42
Zm00001d043323	2.38	2.652		copper transporter 1 [Zea mays]
Zm00001d018708	2.38		3.674	uncharacterized protein LOC103631908 [Zea mays]
Zm00001d048307	2.379	2.746		uncharacterized protein LOC100276002 [Zea mays]
Zm00001d042063	2.378	6.464		hypothetical protein ZEAMMB73_Zm00001d042063 [Zea mays]
Zm00001d017699	2.364	3.675		unknown [Zea mays]
Zm00001d013229	2.359		2.324	Cytochrome P450 CYP81A17 [Zea mays]
Zm00001d038138	2.355	-1.912		hypothetical protein ZEAMMB73_Zm00001d038138 [Zea mays]
Zm00001d001960	2.35	6.55		flavanone 3-hydroxylase 1 [Zea mays]
Zm00001d028004	2.35	3.514		uncharacterized protein LOC103631845 [Zea mays]
Zm00001d051693	2.346	4.98		aspartyl protease family protein At5g10770 [Zea mays]
Zm00001d028870	2.334	5.686		uncharacterized protein LOC103634550 [Zea mays]
Zm00001d025333	2.332	3.779		uncharacterized protein LOC100279620 [Zea mays]
Zm00001d020921	2.332	2.725		uncharacterized protein LOC100383391 [Zea mays]
Zm00001d009960	2.332	2.296		acyl transferase 7 [Zea mays]
Zm00001d006841	2.332			uncharacterized protein LOC100194292 [Zea mays]
Zm00001d052209	2.328			Cytokinin-O-glucosyltransferase 2 [Zea mays]
Zm00001d051692	2.325	1.756		aspartyl protease family protein At5g10770 [Zea mays]
Zm00001d014029	2.322			transcription factor MYB30 [Zea mays]
Zm00001d002618	2.318	5.195		dehydration-responsive element-binding protein 1D [Zea mays]	EREB105
Zm00001d010965	2.311		3.776	hypothetical protein ZEAMMB73_Zm00001d010965 [Zea mays]
Zm00001d005002	2.31	1.258		carbohydrate transporter/ sugar porter/ transporter [Zea mays]
Zm00001d023768	2.32	5.756		fatty acid desaturase DES2 [Zea mays]
Zm00001d052827	2.32	3.624		jasmonate O-methyltransferase [Zea mays]
Zm00001d052551	2.32	1.816		hypothetical protein precursor [Zea mays]
Zm00001d013798	2.31			Cycloartenol synthase [Zea mays]
Zm00001d039464	2.3	3.137		hypothetical protein ZEAMMB73_Zm00001d039464 [Zea mays]
Zm00001d037872	2.296		1.365	uncharacterized protein LOC100381409 [Zea mays]
Zm00001d046667	2.289			uncharacterized protein LOC100274724 [Zea mays]
Zm00001d013359	2.287			DNA binding [Zea mays]
Zm00001d010094	2.275			Dehydrin family protein expressed [Zea mays]
Zm00001d014804	2.263	2.376		unknown [Zea mays]
Zm00001d033834	2.257			scarecrow-like protein 4 [Zea mays]	GRAS65
Zm00001d007958	2.256			hypothetical protein ZEAMMB73_Zm00001d007958 [Zea mays]
Zm00001d047104	2.254	1.719		unknown [Zea mays]
Zm00001d025803	2.247			Putative DUF869 domain containing family protein [Zea mays]
Zm00001d043806	2.246	2.24		MAP7 domain-containing protein 1 [Zea mays]
Zm00001d024496	2.239			hypothetical protein ZEAMMB73_Zm00001d024496 [Zea mays]
Zm00001d052530	2.232	8.698		Cytochrome P450 94C1 [Zea mays]
Zm00001d053619	2.232			Phenylalanine ammonia-lyase 1 [Zea mays]
Zm00001d006211	2.229	1.423		senescence-inducible chloroplast stay-green protein 1 [Zea mays]
Zm00001d024454	2.224	2.452		skin secretory protein xP2 [Zea mays]
Zm00001d007113	2.224			Xylose isomerase [Zea mays]
Zm00001d049068	2.222			GTP-binding protein SAR2 [Zea mays]
Zm00001d034129	2.214	2.176		uncharacterized protein LOC100382459 precursor [Zea mays]
Zm00001d030644	2.21	3.75		putative MYB DNA-binding domain superfamily protein [Zea mays]	MYB100
Zm00001d020780	2.21	2.4		glutathione transferase GST 23 [Zea mays]	GST23
Zm00001d048770	2.21	1.784		probable stress-associated endoplasmic reticulum protein [Zea mays]
Zm00001d004698	2.21	2.953		Serine/threonine-protein kinase-like protein CCR4 [Zea mays]
Zm00001d025707	2.196			BTB/POZ and TAZ domain-containing protein 2 [Zea mays]
Zm00001d043383	2.191			rop guanine nucleotide exchange factor 9 [Zea mays]
Zm00001d039825	2.189	3.35		uncharacterized protein LOC103649764 [Zea mays]
Zm00001d017276	2.189	3.313		phenylalanine ammonia-lyase [Zea mays]	PAL8
Zm00001d011631	2.189			uncharacterized protein LOC100279514 [Zea mays]
Zm00001d013097	2.183	2.125		O-Glycosyl hydrolase family 17 protein [Zea mays]
Zm00001d038220	2.182		1.993	uncharacterized protein LOC100384421 precursor [Zea mays]
Zm00001d028816	2.18			pathogenesis-related protein 1 [Zea mays]
Zm00001d017983	2.177	3.123		formin-like protein 16 [Zea mays]
Zm00001d025566	2.176	3.284		hypothetical protein ZEAMMB73_Zm00001d025566 [Zea mays]
Zm00001d046540	2.176		2.499	C2 and GRAM domain-containing protein [Zea mays]
Zm00001d013151	2.149	1.934		transcription factor JUNGBRUNNEN 1 [Zea mays]	NACTF74
Zm00001d043994	2.148	3.669		uncharacterized protein LOC103651403 [Zea mays]
Zm00001d033208	2.143	6.869		E3 ubiquitin-protein ligase EL5 [Zea mays]
Zm00001d003037	2.14	-1.977		Myb family transcription factor [Zea mays]
Zm00001d042781	2.138	3.127		zinc finger protein WIP3 [Zea mays]
Zm00001d029996	2.129			RING-H2 finger protein ATL5 [Zea mays]
Zm00001d008465	2.127	1.371		PR5-like receptor kinase [Zea mays]
Zm00001d053662	2.126		2.887	uncharacterized protein LOC100273946 precursor [Zea mays]
Zm00001d038549	2.126			Putative DUF26-domain receptor-like protein kinase family protein [Zea mays]
Zm00001d003009	2.122	2.91		uncharacterized protein LOC100276955 [Zea mays]
Zm00001d039997	2.12		2.274	uncharacterized protein LOC100274910 isoform 2 [Zea mays]
Zm00001d014153	2.115			50S ribosomal protein L28 [Zea mays]
Zm00001d044798	2.112			hypothetical protein ZEAMMB73_Zm00001d044798 [Zea mays]
Zm00001d031547	2.111			hypothetical protein ZEAMMB73_Zm00001d031547 [Zea mays]
Zm00001d015201	2.16	1.844		uncharacterized protein LOC100383982 isoform X1 [Zea mays]	NLP15
Zm00001d038384	2.16			Secologanin synthase [Zea mays]
Zm00001d016900	2.13	2.76		uncharacterized protein LOC100275081 [Zea mays]
Zm00001d012636	2.96		2.237	Putative DUF26-domain protein kinase family protein [Zea mays]
Zm00001d039426	2.86	1.726		xylosyltransferase oxt [Zea mays]
Zm00001d041363	2.85		2.64	wall-associated receptor kinase 2 [Zea mays]
Zm00001d042608	2.81	1.19		U-box domain-containing protein 4 [Zea mays]
Zm00001d022424	2.79	3.145		NAC domain transcription factor [Zea mays]	NACTF122
Zm00001d029628	2.79			TPA: putative cystatin [Zea mays]	PSEI7
Zm00001d037081	2.78			DUF1336 domain containing protein expressed [Zea mays]
Zm00001d007381	2.69	2.63		hypothetical protein ZEAMMB73_Zm00001d007381 [Zea mays]
Zm00001d037619	2.62	2.684		10-deacetylbaccatin III 10-O-acetyltransferase [Zea mays]
Zm00001d031127	2.58	2.73		2-aminoethanethiol dioxygenase-like [Zea mays]
Zm00001d011641	2.56		3.586	Putative leucine-rich repeat receptor-like protein kinase family protein [Zea mays]
Zm00001d039994	2.54	-1.211		uncharacterized protein LOC100501905 precursor [Zea mays]
Zm00001d042811	2.52	1.898		nematode-resistance protein [Zea mays]
Zm00001d043706	2.51	3.469		DNA binding protein [Zea mays]	BHLH57
Zm00001d029783	2.51			expansin-like 3 precursor [Zea mays]
Zm00001d053695	2.48	2.95		protein kinase precursor [Zea mays]
Zm00001d029444	2.47	2.174		uncharacterized LOC100280925 isoform 1 [Zea mays]
Zm00001d047841	2.4			uncharacterized protein LOC100283766 [Zea mays]
Zm00001d021929	2.37	3.699		geranylgeranyl pyrophosphate synthase2 [Zea mays]	GGPS2
Zm00001d022233	2.33	2.739		hypothetical protein ZEAMMB73_Zm00001d022233 [Zea mays]
Zm00001d017134	2.32			ZCN16 protein [Zea mays]
Zm00001d031155	2.3	4.983		uncharacterized protein LOC100284970 precursor [Zea mays]
Zm00001d009309	2.26	1.638		Xyloglucan endotransglucosylase/hydrolase protein 14 [Zea mays]
Zm00001d038451	2.25	2.944		Putative WRKY DNA-binding domain superfamily protein [Zea mays]	WRKY57
Zm00001d036638	2.24	2.4		Putative MYB DNA-binding domain superfamily protein [Zea mays]	GLK31
Zm00001d002592	2.24			1-aminocyclopropane-1-carboxylate synthase [Zea mays]	ACS2
Zm00001d001944	2.16			Beta-fructofuranosidase insoluble isoenzyme CWINV3 [Zea mays]
Zm00001d031813	2.15	2.677		uncharacterized protein LOC100272901 [Zea mays]
Zm00001d037656	2.14	3.547		xylanase inhibitor protein 1 precursor [Zea mays]
Zm00001d053055	2.12	1.815		uncharacterized protein LOC100282529 precursor [Zea mays]
Zm00001d014250	2.9	2.815		protein TIFY 10b [Zea mays]	ZIM30
Zm00001d025558	2.6	2.11		uncharacterized protein LOC109942911 [Zea mays]
Zm00001d002055	2.5	1.5		Ripening-related protein 3 [Zea mays]
Zm00001d048232	1.998	5.517		uncharacterized LOC100217005 [Zea mays]
Zm00001d004895	1.983	3.14		F-box domain containing protein [Zea mays]
Zm00001d012629	1.98			hypothetical protein ZEAMMB73_Zm00001d012629 [Zea mays]
Zm00001d013455	1.979			Peptidyl-prolyl cis-trans isomerase [Zea mays]
Zm00001d037894	1.976	2.93		RAB17 protein [Zea mays]
Zm00001d038342	1.976			unknown [Zea mays]
Zm00001d014463	1.973	2.911		uncharacterized protein LOC100273206 precursor [Zea mays]
Zm00001d003249	1.973	1.137		uncharacterized protein LOC100277636 isoform X2 [Zea mays]
Zm00001d044442	1.971	2.886		ABC transporter G family member 40 [Zea mays]
Zm00001d003190	1.968	3.94		endochitinase A precursor [Zea mays]
Zm00001d045763	1.966	2.279		O-fucosyltransferase 34 isoform X1 [Zea mays]
Zm00001d011219	1.956	-3.663		Small RNA 2&apos;-O-methyltransferase [Zea mays]
Zm00001d046805	1.947	4.972		WRKY transcription factor WRKY28 [Zea mays]	WRKY124
Zm00001d021497	1.945		1.426	Actin-depolymerizing factor 1, partial [Zea mays]
Zm00001d028303	1.943	1.79		branched-chain-amino-acid aminotransferase isoform X1 [Zea mays]
Zm00001d012897	1.932			Clathrin heavy chain 2 [Zea mays]
Zm00001d032120	1.928	2.597		tetraspanin-8 [Zea mays]
Zm00001d031345	1.921		5.176	uncharacterized protein LOC103641577 [Zea mays]
Zm00001d007175	1.92	4.943		uncharacterized protein LOC100275369 [Zea mays]
Zm00001d050462	1.916	2.55		Leucine zipper-containing protein-like [Zea mays]
Zm00001d026253	1.911	1.718		Calcium-transporting ATPase 9 plasma membrane-type [Zea mays]
Zm00001d015291	1.99			putative LRR receptor-like serine/threonine-protein kinase [Zea mays]
Zm00001d037738	1.98	2.275		uncharacterized protein LOC100283017 precursor [Zea mays]
Zm00001d005811	1.91	1.397		uncharacterized protein LOC100191911 [Zea mays]
Zm00001d033003	1.9			uncharacterized protein LOC103643587 [Zea mays]
Zm00001d028708	1.899		3.393	hypothetical protein [Zea mays]
Zm00001d026665	1.897	1.596		uncharacterized protein LOC100277139 [Zea mays]
Zm00001d032692	1.897		1.146	MATH domain containing protein isoform X1 [Zea mays]
Zm00001d048020	1.895	1.672		hemoglobin1 [Zea mays]	HB1
Zm00001d026632	1.887	3.762		stem-specific protein TSJT1 [Zea mays]
Zm00001d013619	1.885	3.482		auxin-responsive protein SAUR40 [Zea mays]
Zm00001d018091	1.884			Ornithine carbamoyltransferase chloroplastic [Zea mays]
Zm00001d017383	1.876	3.59		uncharacterized protein LOC100272454 [Zea mays]	MYB26
Zm00001d028349	1.873	6.41		uncharacterized protein LOC100280077 precursor [Zea mays]
Zm00001d049217	1.873	1.533		Senescence-specific cysteine protease SAG12 [Zea mays]
Zm00001d007420	1.871	3.371		uncharacterized protein LOC103648039 [Zea mays]
Zm00001d039058	1.871		2.868	DUF1645 family protein [Zea mays]
Zm00001d045599	1.869			uncharacterized protein LOC100383470 precursor [Zea mays]
Zm00001d041726	1.867		3.26	Protein DOWNY MILDEW RESISTANCE 6 [Zea mays]
Zm00001d014768	1.861			hypothetical protein ZEAMMB73_Zm00001d014768 [Zea mays]
Zm00001d048191	1.86	2.557		Membrane protein [Zea mays]
Zm00001d030683	1.86	2.37		hypothetical protein ZEAMMB73_Zm00001d030683 [Zea mays]
Zm00001d044022	1.859			seed maturation protein PM41 [Zea mays]
Zm00001d040755	1.859			exocyst complex component EXO70A1 [Zea mays]
Zm00001d003712	1.856	3.279		hypothetical protein PAHAL_G00170 [Panicum hallii]	AASR3
Zm00001d017648	1.856			uncharacterized protein LOC100279084 [Zea mays]
Zm00001d047325	1.851	1.681		uncharacterized protein LOC103639069 [Zea mays]
Zm00001d027499	1.848		2.393	acyl-activating enzyme 11 [Zea mays]
Zm00001d007715	1.847	-1.183		hypothetical protein ZEAMMB73_Zm00001d007715 [Zea mays]
Zm00001d023625	1.847		3.159	Putative cytochrome P450 superfamily protein [Zea mays]
Zm00001d044285	1.845	2.871		calcineurin B-like10 [Zea mays]	CBL10
Zm00001d019312	1.843	2.16		jasmonate-induced protein [Zea mays]	BGAF1
Zm00001d035214	1.837			uncharacterized LOC100272659 isoform X1 [Zea mays]	GRMZM2G055238
Zm00001d048947	1.835		2.582	pathogenesis-related protein3 [Zea mays]	PRP3
Zm00001d008495	1.827			uncharacterized protein LOC100192092 [Zea mays]
Zm00001d048948	1.826	1.742		barwin [Zea mays]
Zm00001d052122	1.821	4.124		uncharacterized protein LOC100277186 [Zea mays]
Zm00001d007918	1.818	2.126		uncharacterized protein LOC100279968 [Zea mays]	CYP20
Zm00001d033463	1.817	6.24		auxin-responsive protein SAUR71 [Zea mays]
Zm00001d004366	1.816			UDP-glycosyltransferase 79 isoform X1 [Zea mays]
Zm00001d043701	1.815	1.791		uncharacterized protein LOC100304432 precursor [Zea mays]
Zm00001d007015	1.82	2.271		probable calcium-binding protein CML45 [Zea mays]
Zm00001d016899	1.81			hypothetical protein ZEAMMB73_Zm00001d016899 [Zea mays]
Zm00001d020702	1.798	2.81		mitochondrial phosphate carrier protein 3, mitochondrial [Zea mays]
Zm00001d020955	1.797	2.198		WAK80-OsWAK receptor-like protein kinase [Zea mays]
Zm00001d020951	1.795	2.527		AT-hook motif nuclear-localized protein 10 [Zea mays]
Zm00001d047952	1.788	1.976		putative disease resistance protein RGA3 [Zea mays]
Zm00001d049813	1.779			Triacylglycerol lipase 2 [Zea mays]
Zm00001d017989	1.777			GDSL esterase/lipase At5g55050 [Zea mays]
Zm00001d021757	1.774	1.356		uncharacterized protein LOC100279546 [Zea mays]
Zm00001d048086	1.772			Replication protein A DNA-binding subunit [Zea mays]	RFA1
Zm00001d021977	1.77	6.939		uncharacterized protein LOC100382154 [Zea mays]
Zm00001d044639	1.768		1.936	protein kinase [Zea mays]
Zm00001d045361	1.767	3.299		uncharacterized protein LOC100278059 [Zea mays]
Zm00001d004305	1.759			inorganic phosphate transporter [Zea mays]	PHT13
Zm00001d043121	1.758	1.597		uncharacterized protein LOC100276695 precursor [Zea mays]
Zm00001d046318	1.755			berberine bridge enzyme-like 18 [Zea mays]
Zm00001d044771	1.754	4.117		uncharacterized protein LOC100274259 precursor [Zea mays]
Zm00001d010670	1.753	2.227		glycerol-3-phosphate dehydrogenase [Zea mays]
Zm00001d011164	1.753	2.1		hypothetical protein ZEAMMB73_Zm00001d011164 [Zea mays]
Zm00001d014081	1.748	2.298		uncharacterized protein LOC103626189 [Zea mays]
Zm00001d025057	1.744	4.731		NAD(P)H-dependent oxidoreductase [Zea mays]
Zm00001d046134	1.741	3.992		putative O-glycosyl hydrolase family 17 protein precursor [Zea mays]
Zm00001d034700	1.738	1.724		protein GRAVITROPIC IN THE LIGHT 1 [Zea mays]
Zm00001d024996	1.737	3.672		Bowman-Birk type trypsin inhibitor [Zea mays]
Zm00001d026041	1.737	2.615		ABC transporter C family member 9 [Zea mays]
Zm00001d004524	1.734			hypothetical protein ZEAMMB73_Zm00001d004524 [Zea mays]
Zm00001d021948	1.727	1.44		serine/threonine-protein kinase WNK2 [Zea mays]
Zm00001d007495	1.722			uncharacterized protein LOC103648085 [Zea mays]
Zm00001d013501	1.72			hypothetical protein ZEAMMB73_Zm00001d013501 [Zea mays]	CA2P1
Zm00001d010814	1.719		2.36	uncharacterized protein LOC100303799 [Zea mays]
Zm00001d033300	1.717	1.83		Type IV inositol polyphosphate 5-phosphatase 11 [Zea mays]	GRMZM2G043191
Zm00001d036735	1.713			unknown [Zea mays]
Zm00001d045905	1.711	5.12		hypothetical protein ZEAMMB73_Zm00001d045905 [Zea mays]
Zm00001d018966	1.697	3.79		Acidic endochitinase [Zea mays]
Zm00001d011451	1.697		1.792	uncharacterized protein LOC103636118 [Zea mays]
Zm00001d013596	1.694			uncharacterized protein LOC103626014 [Zea mays]	HAGTF22
Zm00001d048131	1.683		2.133	uncharacterized protein LOC100191524 [Zea mays]
Zm00001d018491	1.679	1.769		uncharacterized protein LOC100275511 [Zea mays]
Zm00001d014376	1.679			Villin-4 [Zea mays]
Zm00001d046460	1.671			uncharacterized protein LOC100274286 [Zea mays]
Zm00001d013263	1.671			uncharacterized protein LOC100501522 [Zea mays]
Zm00001d011228	1.67	1.579		Putative calmodulin-binding family protein [Zea mays]
Zm00001d002602	1.67	1.381		dihydrodipicolinate synthase 2 [Zea mays]
Zm00001d016586	1.669		1.632	hydroxyproline-rich glycoprotein family protein [Zea mays]
Zm00001d037689	1.668	2.321		unknown [Zea mays]	HEX7
Zm00001d038383	1.668			hypothetical protein ZEAMMB73_Zm00001d038383 [Zea mays]
Zm00001d023945	1.667	1.917		hypothetical protein ZEAMMB73_Zm00001d023945 [Zea mays]
Zm00001d006838	1.666			40S ribosomal protein S3-1 [Zea mays]
Zm00001d017279	1.664	1.826		phenylalanine ammonia-lyase [Zea mays]	PAL7
Zm00001d031300	1.659	1.8		alkaline alpha galactosidase 3 [Zea mays]
Zm00001d008795	1.659			uncharacterized protein LOC100274322 [Zea mays]
Zm00001d020623	1.65			copper transporter 5.1 [Zea mays]
Zm00001d002632	1.646		1.32	membrane protein [Zea mays]
Zm00001d033710	1.645	3.342		Chemocyanin [Zea mays]
Zm00001d048878	1.642			hypothetical protein ZEAMMB73_Zm00001d048878 [Zea mays]
Zm00001d044655	1.642			LRR protein WM1.10 [Zea mays]
Zm00001d002847	1.641	2.678		uncharacterized protein LOC100280419 isoform X1 [Zea mays]
Zm00001d052673	1.64	2.87		chalcone synthase C2 [Zea mays]
Zm00001d007567	1.634		2.413	uncharacterized protein LOC100383617 [Zea mays]
Zm00001d002802	1.63	1.668		probable receptor-like protein kinase At1g33260 [Zea mays]
Zm00001d047981	1.629	3.472		uncharacterized protein LOC100381655 [Zea mays]
Zm00001d052260	1.628	3.423		probable galacturonosyltransferase 9 [Zea mays]
Zm00001d053818	1.624	1.78		putative protein kinase superfamily protein [Zea mays]
Zm00001d007390	1.623			Succinate dehydrogenase assembly factor 2 mitochondrial [Zea mays]
Zm00001d012505	1.622	4.637		Putative WRKY DNA-binding domain superfamily protein [Zea mays]	WRKY90
Zm00001d052963	1.622	3.753		neurogenic locus notch homolog protein 3 [Zea mays]
Zm00001d028693	1.621		1.743	safener induced1 [Zea mays]	SAF1
Zm00001d044777	1.619	2.731		protein DMP3 [Zea mays]
Zm00001d039102	1.619	2.526		uncharacterized protein LOC100272852 [Zea mays]
Zm00001d040442	1.619	1.187		uncharacterized protein LOC100272410 [Zea mays]
Zm00001d017027	1.615			Formin-like protein 18 [Zea mays]
Zm00001d013639	1.69			uncharacterized protein LOC100276646 isoform X1 [Zea mays]
Zm00001d043088	1.66			transmembrane protein 56-B isoform X1 [Zea mays]
Zm00001d048344	1.63	1.291		uncharacterized protein LOC100383815 isoform X1 [Zea mays]
Zm00001d038852	1.6	2.862		uncharacterized protein LOC100276634 isoform X1 [Zea mays]	RTL3
Zm00001d051615	1.597	1.585		Putative lectin-domain receptor-like protein kinase family protein [Zea mays]
Zm00001d017287	1.595	6.566		hypothetical protein ZEAMMB73_Zm00001d017287 [Zea mays]
Zm00001d044167	1.594			ovate protein [Zea mays]	OFP19
Zm00001d021673	1.592	2.529		uncharacterized protein LOC100277476 [Zea mays]
Zm00001d007287	1.591	1.154		60S ribosomal protein L18a-2 [Zea mays]
Zm00001d011614	1.59			transcription factor MYB4 [Zea mays]	MYB24
Zm00001d043982	1.588	-5.89		hypothetical protein ZEAMMB73_Zm00001d043982 [Zea mays]
Zm00001d012220	1.588			putative clathrin assembly protein At1g03050 [Zea mays]
Zm00001d006604	1.585			uncharacterized LOC100276318 isoform X1 [Zea mays]
Zm00001d006900	1.58	2.216		uncharacterized protein LOC100501272 [Zea mays]
Zm00001d006624	1.58			uncharacterized protein LOC100278273 [Zea mays]
Zm00001d026426	1.579	3.157		ABC transporter B family member 19 [Zea mays]
Zm00001d041472	1.578	3.851		NAC domain-containing protein 21/22 isoform X1 [Zea mays]	NACTF108
Zm00001d046184	1.578			Peroxidase 52 [Zea mays]
Zm00001d033241	1.578		3.62	uncharacterized protein LOC100194142 [Zea mays]
Zm00001d008250	1.576	1.367		glycosyltransferase [Zea mays]
Zm00001d028577	1.575	2.383		DNA-binding protein [Zea mays]
Zm00001d012321	1.574	5.972		nematode resistance protein-like HSPRO1 [Zea mays]
Zm00001d007180	1.574	2.42		Cytochrome P450 714A1 [Zea mays]
Zm00001d021677	1.571	4.49		uncharacterized protein LOC100274575 precursor [Zea mays]
Zm00001d014165	1.57	2.97		BTB/POZ and MATH domain-containing protein 1 [Zea mays]	MAB8
Zm00001d032222	1.562	3.86		UDP-glycosyltransferase 85A7 [Zea mays]
Zm00001d049539	1.559		1.46	putative FAD-binding Berberine family protein precursor [Zea mays]
Zm00001d039244	1.554			#N/A
Zm00001d051800	1.552			caleosin related protein [Zea mays]
Zm00001d016947	1.551	3.123		hypothetical protein ZEAMMB73_Zm00001d016947 [Zea mays]
Zm00001d004095	1.549		2.9	basic helix-loop-helix (bHLH) DNA-binding superfamily protein [Zea mays]	BHLH144
Zm00001d017975	1.542			hypothetical protein ZEAMMB73_Zm00001d017975 [Zea mays]
Zm00001d007764	1.541	2.13		uncharacterized protein LOC100280586 [Zea mays]
Zm00001d007571	1.541			probable galacturonosyltransferase 4 isoform X1 [Zea mays]
Zm00001d017974	1.539		2.223	hypothetical protein ZEAMMB73_Zm00001d017974 [Zea mays]
Zm00001d048370	1.537		1.78	Putative cytochrome P450 superfamily protein [Zea mays]
Zm00001d050864	1.532	3.483		uncharacterized protein LOC100278951 [Zea mays]
Zm00001d012510	1.527	1.636	1.43	Putative cytochrome P450 superfamily protein [Zea mays]
Zm00001d007050	1.526	1.736		probable protein phosphatase 2C 65 isoform X1 [Zea mays]
Zm00001d001773	1.525	3.562		uncharacterized LOC100501345 isoform X1 [Zea mays]
Zm00001d013482	1.523		1.785	hypothetical protein ZEAMMB73_Zm00001d013482 [Zea mays]
Zm00001d043610	1.521			uncharacterized protein LOC100277849 [Zea mays]
Zm00001d036918	1.52			IAA23-auxin-responsive Aux/IAA family member [Zea mays]	IAA26
Zm00001d015361	1.519	1.822		Transducin/WD40 repeat-like superfamily protein [Zea mays]
Zm00001d044667	1.517	-2.391		uncharacterized protein LOC100192560 isoform X1 [Zea mays]	C3H48
Zm00001d037759	1.56	1.976		Calmodulin binding protein [Zea mays]
Zm00001d011419	1.56		1.935	cytochrome P450 72A15 [Zea mays]
Zm00001d017646	1.55	-1.497		hypothetical protein ZEAMMB73_Zm00001d017646 [Zea mays]
Zm00001d042099	1.53			Glutathione S-transferase [Zea mays]
Zm00001d027649	1.5	1.971		CHY-type/CTCHY-type/RING-type Zinc finger protein [Zea mays]
Zm00001d028469	1.498		2.411	hypothetical protein ZEAMMB73_Zm00001d028469 [Zea mays]
Zm00001d019629	1.497	2.789		Dehydrodolichyl diphosphate synthase 1 [Zea mays]	PZA01936
Zm00001d011080	1.495	3.311		maize proteinase inhibitor [Zea mays subsp. parviglumis]
Zm00001d043411	1.492	3.394		gibberellin 2-beta-dioxygenase [Sorghum bicolor]	GA2OX3
Zm00001d019731	1.492			quinone oxidoreductase PIG3-like [Zea mays]
Zm00001d018365	1.491			uncharacterized protein LOC100193635 [Zea mays]
Zm00001d042868	1.489			unknown [Zea mays]
Zm00001d021576	1.487	1.65		anthocyanidin 3-O-glucosyltransferase 2 [Zea mays]
Zm00001d012900	1.482	2.897		RecName: Full=Cell number regulator 10; AltName: Full=ZmCNR10
Zm00001d039472	1.48	1.849		hypothetical protein ZEAMMB73_Zm00001d039472 [Zea mays]
Zm00001d038548	1.479		2.795	hypothetical protein ZEAMMB73_Zm00001d038548 [Zea mays]
Zm00001d050694	1.473			serine decarboxylase 1 [Zea mays]
Zm00001d037631	1.471	1.925		hypothetical protein [Zea mays]
Zm00001d038676	1.469	1.786		probable xyloglucan glycosyltransferase 7 [Zea mays]
Zm00001d009178	1.464	5.93		Serine carboxypeptidase-like 33 [Zea mays]
Zm00001d041787	1.464			NB-ARC domain containing protein expressed [Zea mays]
Zm00001d021930	1.463	1.756		integral membrane protein like protein [Zea mays]
Zm00001d049713	1.462			Putative CRINKLY4-like receptor protein kinase family protein [Zea mays]
Zm00001d010171	1.46	1.153		soluble inorganic pyrophosphatase [Zea mays]
Zm00001d033745	1.458	2.666		putative inactive receptor kinase [Zea mays]
Zm00001d007753	1.455	2.33		uncharacterized protein LOC100272880 precursor [Zea mays]
Zm00001d052003	1.453			40S ribosomal protein S30 [Zea mays]
Zm00001d028007	1.452			calmodulin-binding transcription activator 1 isoform X2 [Zea mays]	CAMTA4
Zm00001d010961	1.451	1.242		putative serine/threonine-protein kinase-like protein CCR3 [Zea mays]
Zm00001d026147	1.448	5.232		plant color component at R1 [Zea mays]	P
Zm00001d018292	1.437	1.695		uncharacterized protein LOC103627824 isoform X1 [Zea mays]
Zm00001d024961	1.435		2.183	rust resistance kinase Lr10 [Zea mays]
Zm00001d005028	1.435		1.131	NAC domain-containing protein 77 [Zea mays]	NACTF126
Zm00001d029853	1.429			Proline oxidase [Zea mays]	PZA03240
Zm00001d007956	1.428			hypothetical protein ZEAMMB73_Zm00001d007956 [Zea mays]
Zm00001d007835	1.428			FRIGIDA-like protein 4a [Zea mays]
Zm00001d022032	1.427	3.36		ribosome-inactivating protein2 [Zea mays]	RIP2
Zm00001d038229	1.427	1.141		uncharacterized protein LOC100286027 isoform X1 [Zea mays]
Zm00001d009814	1.424			uncharacterized protein LOC100279719 precursor [Zea mays]
Zm00001d013333	1.423	4.633		uncharacterized protein LOC100275327 [Zea mays]
Zm00001d051687	1.423	1.215		rho GDP-dissociation inhibitor 1 [Zea mays]
Zm00001d036901	1.421		2.377	Putative lectin-like receptor protein kinase family protein [Zea mays]
Zm00001d052725	1.415	1.735		uncharacterized protein LOC100384258 [Zea mays]	BZIP43
Zm00001d013886	1.414			uncharacterized protein LOC100193214 [Zea mays]	PCO135705
Zm00001d051415	1.413	1.758		mechanosensitive ion channel protein 6 [Zea mays]
Zm00001d017984	1.412	2.72		putative galacturonosyltransferase-like 9 precursor [Zea mays]
Zm00001d020251	1.41	4.371		uncharacterized protein LOC103632651 [Zea mays]
Zm00001d038407	1.41			protein NETWORKED 2A isoform X1 [Zea mays]
Zm00001d014947	1.49	3.262		invertase 2 [Zea mays]
Zm00001d038266	1.48			Small nuclear RNA activating complex (SNAPc) subunit SNAP43 protein [Zea mays]
Zm00001d017085	1.47	1.73		beta-14-N-acetylglucosaminyltransferase family protein [Zea mays]
Zm00001d025924	1.46	2.345		(+)-neomenthol dehydrogenase [Zea mays]
Zm00001d007624	1.46			uncharacterized protein LOC100191590 [Zea mays]
Zm00001d041534	1.45			Transmembrane amino acid transporter family protein [Zea mays]
Zm00001d038623	1.396			Secretory carrier-associated membrane protein 3 [Zea mays]
Zm00001d010093	1.396			B-box zinc finger protein 22 [Zea mays]
Zm00001d001832	1.392	2.65		uncharacterized protein LOC100384448 [Zea mays]
Zm00001d020339	1.391	1.533		uncharacterized protein LOC100216714 isoform X1 [Zea mays]
Zm00001d029794	1.387	1.61		Basic endochitinase B [Zea mays]
Zm00001d029312	1.381			hypothetical protein ZEAMMB73_Zm00001d029312 [Zea mays]
Zm00001d005591	1.381			uncharacterized protein LOC100304211 [Zea mays]
Zm00001d048050	1.379			Glutamine synthetase3 isoform 1 [Zea mays]
Zm00001d044079	1.379			Tat pathway signal sequence family protein [Zea mays]
Zm00001d012478	1.378			hypothetical protein ZEAMMB73_Zm00001d012478 [Zea mays]
Zm00001d014960	1.377	1.66		uncharacterized protein LOC100501758 [Zea mays]
Zm00001d006861	1.373			hypothetical protein ZEAMMB73_Zm00001d006861 [Zea mays]
Zm00001d010662	1.371	2.141		SNF1-related protein kinase regulatory subunit beta-1 isoform 1 [Zea mays]
Zm00001d030542	1.37	2.58		tryptamine hydroxycinnamoyltransferase 2 [Zea mays]	HCT4
Zm00001d032798	1.367			uncharacterized protein LOC100191864 [Zea mays]
Zm00001d052990	1.364		2.326	Cysteine-rich receptor-like protein kinase 6 [Zea mays]
Zm00001d048066	1.36		1.352	CRAL/TRIO domain containing protein [Zea mays]
Zm00001d014093	1.359		1.58	uncharacterized LOC100274263 [Zea mays]
Zm00001d038488	1.358	-7.77		hypothetical protein ZEAMMB73_Zm00001d038488 [Zea mays]
Zm00001d037354	1.357	2.587		alpha/beta-Hydrolases superfamily protein [Zea mays]
Zm00001d030105	1.357			hypothetical protein ZEAMMB73_Zm00001d030105 [Zea mays]
Zm00001d049640	1.355			uncharacterized protein LOC100273979 [Zea mays]
Zm00001d045051	1.354	5.285		ring-H2 zinc finger protein [Zea mays]	ZNF2
Zm00001d018686	1.354	3.45		disease resistance protein RGA2 [Zea mays]
Zm00001d002455	1.348			26S proteasome non-ATPase regulatory subunit 13 homolog A [Zea mays]
Zm00001d047480	1.346			hypothetical protein ZEAMMB73_Zm00001d047480 [Zea mays]
Zm00001d018017	1.345	2.516		uncharacterized protein LOC100278901 [Zea mays]
Zm00001d030133	1.344	1.562		CSC1-like protein At1g32090 [Zea mays]
Zm00001d012567	1.341	1.939		glycerol-3-phosphate dehydrogenase [Zea mays]	GLPDH2
Zm00001d008925	1.34	3.1		GDSL esterase/lipase [Zea mays]
Zm00001d052843	1.34	1.84		uncharacterized protein LOC100384287 [Zea mays]
Zm00001d036216	1.339	2.476		F-box/LRR-repeat MAX2 homolog [Zea mays]
Zm00001d042142	1.333			probable inactive purple acid phosphatase 16 [Zea mays]
Zm00001d047732	1.332	2.815		putative protein phosphatase 2C 30 [Zea mays]
Zm00001d038448	1.329	1.459		uncharacterized protein LOC100273220 [Zea mays]
Zm00001d036932	1.327			hypothetical protein ZEAMMB73_Zm00001d036932 [Zea mays]
Zm00001d029723	1.323			mu-crystallin [Zea mays]
Zm00001d024621	1.32	3.192		Phloem-specific lectin [Zea mays]
Zm00001d009975	1.32	-1.55		uncharacterized protein LOC103635551 [Zea mays]
Zm00001d042950	1.319		1.392	putative seven transmembrane receptor family protein precursor [Zea mays]
Zm00001d015777	1.319			chloroplast small heat shock protein [Zea mays]
Zm00001d049289	1.318			hypothetical protein ZEAMMB73_Zm00001d049289 [Zea mays]
Zm00001d043087	1.313	2.51		GTP binding protein [Zea mays]
Zm00001d011889	1.313		1.375	hexokinase-3 [Zea mays]	HEX9
Zm00001d016664	1.39	1.727		uncharacterized protein LOC100383653 isoform X1 [Zea mays]
Zm00001d009666	1.39	1.155		dihydroflavonol-4-reductase [Zea mays]
Zm00001d031042	1.39	-3.457		hypothetical protein ZEAMMB73_Zm00001d031042 [Zea mays]
Zm00001d035016	1.36		1.129	uncharacterized protein LOC100191637 [Zea mays]
Zm00001d018699	1.35	3.743		hypothetical protein ZEAMMB73_Zm00001d018699 [Zea mays]
Zm00001d038447	1.3	1.96		unknown [Zea mays]
Zm00001d020789	1.296	2.699		E3 ubiquitin-protein ligase ATL31 [Zea mays]
Zm00001d044773	1.296	1.522		Putative ARM repeat-containing protein containing family protein [Zea mays]
Zm00001d021936	1.294	3.33		Putative polyol transporter 1 [Zea mays]
Zm00001d024678	1.294			Calcium/calmodulin-regulated receptor-like kinase 1 [Zea mays]
Zm00001d008587	1.292	2.512		Class I glutamine amidotransferase-like superfamily protein [Zea mays]
Zm00001d036364	1.292		2.465	putative NAC domain transcription factor superfamily protein [Zea mays]	NACTF42
Zm00001d034562	1.292		1.428	Calcium-dependent protein kinase 2 [Zea mays]
Zm00001d004443	1.286	1.549		putative cinnamyl-alcohol dehydrogenase family protein [Zea mays]
Zm00001d052586	1.284			Cationic amino acid transporter 6 chloroplastic [Zea mays]
Zm00001d038831	1.281			Putative inositol polyphosphate phosphatase (Synaptogenin-like) family protein [Zea mays]
Zm00001d034326	1.281			Actin-depolymerizing factor 6 [Zea mays]
Zm00001d040310	1.276			uncharacterized protein LOC100273961 [Zea mays]
Zm00001d037155	1.272	1.755		Eukaryotic aspartyl protease family protein [Zea mays]
Zm00001d038355	1.272			uncharacterized protein LOC100272551 isoform X1 [Zea mays]	HB76
Zm00001d004339	1.271			pumilio homolog 3 [Zea mays]
Zm00001d039619	1.269	2.515		60S ribosomal protein L18A [Zea mays]
Zm00001d029028	1.266	1.266		uncharacterized protein LOC100382070 [Zea mays]
Zm00001d051557	1.265	2.15		cinnamoyl-CoA reductase-like SNL6 [Zea mays]
Zm00001d038963	1.265			DUF1639 family protein [Zea mays]
Zm00001d014666	1.265			uncharacterized protein LOC100272702 [Zea mays]
Zm00001d040076	1.263			CDP-diacylglycerol--serine O-phosphatidyltransferase 1 [Zea mays]
Zm00001d000502	1.261	1.547		#N/A
Zm00001d038768	1.261			uncharacterized protein LOC100191362 [Zea mays]
Zm00001d053740	1.26			uncharacterized protein LOC103654870 [Zea mays]
Zm00001d013113	1.259	1.651		hypothetical protein PAHAL_I01444 [Panicum hallii]
Zm00001d013120	1.257			cell differentiation protein rcd1 [Zea mays]
Zm00001d023575	1.256			disease resistance response protein 206 precursor [Zea mays]
Zm00001d009247	1.254	1.785		rapid alkalinization factor 1 precursor [Zea mays]
Zm00001d012653	1.25		1.358	dyggve-melchior-clausen syndrome protein [Zea mays]
Zm00001d020674	1.249		1.534	putative potassium transporter 17 [Zea mays]
Zm00001d013081	1.249			uncharacterized protein LOC100191499 [Zea mays]	PPR13
Zm00001d052767	1.248	1.72		MAP3K-like protein kinase precursor [Zea mays]
Zm00001d017728	1.243	1.182		polyamine transporter PUT1 isoform X2 [Zea mays]
Zm00001d038908	1.238	-1.72		uncharacterized protein LOC100280353 [Zea mays]
Zm00001d005001	1.238		2.261	transporter of mugineic acid3 [Zea mays]	TOM3
Zm00001d046625	1.237			calcium-binding protein [Zea mays]
Zm00001d034756	1.234	1.596		uncharacterized protein LOC103644294 [Zea mays]
Zm00001d018641	1.234			heat shock protein 3 precursor [Zea mays]	HSP3
Zm00001d015164	1.233	1.68		cyclin-T1-1 [Zea mays]
Zm00001d032081	1.232		1.352	uncharacterized LOC100192502 [Zea mays]
Zm00001d013154	1.231			hypothetical protein ZEAMMB73_Zm00001d013154 [Zea mays]	IAA20
Zm00001d007827	1.224	1.895		unknown [Zea mays]	ELIP1
Zm00001d025667	1.221			WPP domain-interacting protein 2 [Zea mays]
Zm00001d019078	1.219	2.419		uncharacterized protein LOC100191940 isoform X1 [Zea mays]
Zm00001d016760	1.219	2.411		abscisic stress-ripening protein 3 [Zea mays]	AASR6
Zm00001d040111	1.213			#N/A
Zm00001d003021	1.211		2.23	wall-associated receptor kinase 5 isoform X1 [Zea mays]
Zm00001d003431	1.28			uncharacterized protein LOC107546770 precursor [Zea mays]
Zm00001d050164	1.27	2.647		putative WAK-related receptor-like protein kinase family protein precursor [Zea mays]
Zm00001d043318	1.26	2.724		uncharacterized LOC100275502 [Zea mays]
Zm00001d043975	1.25			exosome complex exonuclease RRP40 [Zea mays]
Zm00001d032620	1.23	2.798		uncharacterized protein LOC100383182 [Zea mays]
Zm00001d007186	1.21			probable apyrase 2 [Zea mays]
Zm00001d015658	1.2			uncharacterized protein LOC100193855 [Zea mays]
Zm00001d025379	1.196	2.113		photoperiod responsive protein [Zea mays]
Zm00001d038221	1.195			putative NAC domain transcription factor superfamily protein [Zea mays]	NACTF20
Zm00001d026669	1.195			Cell division protein FtsZ homolog 2-2 chloroplastic [Zea mays]
Zm00001d013825	1.194			uncharacterized protein LOC100275514 [Zea mays]
Zm00001d033805	1.192	1.93		uncharacterized LOC100191549 [Zea mays]
Zm00001d022092	1.192	1.498		flavonol 4-sulfotransferase [Zea mays]
Zm00001d045042	1.191	2.169		Sucrose synthase 1 [Zea mays]	SH1
Zm00001d038408	1.188	1.5		hypothetical protein ZEAMMB73_Zm00001d038408 [Zea mays]
Zm00001d025055	1.184	2.197		probable protein phosphatase 2C 37 [Zea mays]	PRH11
Zm00001d006107	1.181			pyruvate dehydrogenase E1 beta subunit [Zea mays]	PDH3
Zm00001d037073	1.18	3.724		uncharacterized protein LOC100274269 [Zea mays]	HCT3
Zm00001d003492	1.178	1.924		uncharacterized protein LOC100384264 [Zea mays]
Zm00001d046968	1.177	1.191		speckle-type POZ protein [Zea mays]	MAB20
Zm00001d038268	1.176		1.664	uncharacterized protein LOC100193679 [Zea mays]
Zm00001d042848	1.175	1.76		Laccase-7 [Zea mays]
Zm00001d039575	1.173	1.894		1-aminocyclopropane-1-carboxylate oxidase [Zea mays]
Zm00001d021215	1.173			hypothetical protein ZEAMMB73_Zm00001d021215 [Zea mays]
Zm00001d017964	1.173		1.55	Putative RNA-dependent RNA polymerase [Zea mays]
Zm00001d010115	1.172	2.53		sialin [Zea mays]
Zm00001d010466	1.171	2.334		uncharacterized protein LOC100194393 [Zea mays]
Zm00001d040780	1.171		1.754	uncharacterized protein LOC100193175 [Zea mays]
Zm00001d008951	1.171			uncharacterized protein LOC100192769 [Zea mays]
Zm00001d048316	1.169	2.87		uncharacterized protein LOC100194319 [Zea mays]
Zm00001d036950	1.169			uncharacterized protein LOC100191857 [Zea mays]
Zm00001d021244	1.168	1.887		hypothetical protein ZEAMMB73_Zm00001d021244 [Zea mays]
Zm00001d048635	1.168	1.126		Disease resistance protein RPM1 [Zea mays]
Zm00001d013193	1.166	1.213		CCG-binding protein 1 [Zea mays]
Zm00001d047664	1.165	2.989		uncharacterized protein LOC111590145 [Zea mays]
Zm00001d025654	1.164			ATFP4 [Zea mays]
Zm00001d001774	1.162	6.37		unknown [Zea mays]
Zm00001d007901	1.162			high mobility group nucleosome-binding domain-containing protein 5-like [Zea mays]
Zm00001d038892	1.16			uncharacterized protein LOC100217151 [Zea mays]
Zm00001d037961	1.157			NADP-dependent malic enzyme, chloroplastic isoform X2 [Zea mays]
Zm00001d028962	1.156	1.932		WRKY55 - superfamily of TFs having WRKY and zinc finger domains [Zea mays]	WRKY32
Zm00001d006650	1.154	1.325		#N/A
Zm00001d031404	1.154			uncharacterized protein LOC103641900 [Zea mays]
Zm00001d045252	1.152			Regulator of nonsense transcripts 1-like protein, partial [Zea mays]
Zm00001d023579	1.151			uncharacterized LOC100193320 isoform X1 [Zea mays]
Zm00001d047358	1.149		2.122	peroxidase 5 [Zea mays]
Zm00001d051981	1.146	2.426		putative GATA transcription factor family protein [Zea mays]	GATA4
Zm00001d025342	1.146			putative protein kinase superfamily protein [Zea mays]
Zm00001d003504	1.141			hypothetical protein ZEAMMB73_Zm00001d003504 [Zea mays]
Zm00001d037026	1.137			hypothetical protein ZEAMMB73_Zm00001d037026 [Zea mays]
Zm00001d045450	1.133	2.45		3-phosphoshikimate 1-carboxyvinyltransferase 2 [Zea mays]	EPS1
Zm00001d017419	1.131	2.942		protein kinase APK1A [Zea mays]
Zm00001d052545	1.127	1.898		uncharacterized protein LOC103654348 [Zea mays]
Zm00001d032045	1.124	1.71		6-phosphogluconolactonase [Zea mays]
Zm00001d032857	1.119	1.167		Protein kinase superfamily protein [Zea mays]
Zm00001d040048	1.118	4.274		uncharacterized protein LOC100277188 [Zea mays]
Zm00001d013025	1.117			RING/U-box superfamily protein [Zea mays]
Zm00001d044434	1.116			putative inactive receptor kinase [Zea mays]
Zm00001d040554	1.115		2.18	probable WRKY transcription factor 47 isoform X1 [Zea mays]	WRKY99
Zm00001d019547	1.112			putative RING zinc finger and ankyrin repeat containing protein [Zea mays]
Zm00001d005423	1.112		1.954	DNA-directed RNA polymerases II IV and V subunit 12 [Zea mays]
Zm00001d046226	1.111	3.132		multidrug resistance protein associated 1 [Zea mays]	MRPA1
Zm00001d018155	1.111	1.556		Galactoside 2-alpha-L-fucosyltransferase [Zea mays]
Zm00001d033574	1.18	1.851		hypothetical protein ZEAMMB73_Zm00001d033574 [Zea mays]
Zm00001d036737	1.18	1.329		uncharacterized protein LOC100277371 [Zea mays]
Zm00001d041436	1.18			uncharacterized protein LOC111347723 [Zea mays]
Zm00001d007915	1.12	1.511		uncharacterized protein LOC100191926 [Zea mays]
Zm00001d014682	1.97	-1.482		auxin-responsive protein SAUR19 [Zea mays]
Zm00001d039769	1.94	1.899		RING/U-box superfamily protein [Zea mays]
Zm00001d050961	1.94			N-acetylglucosaminyltransferase III [Zea mays]
Zm00001d009618	1.93			protein WHAT&apos;S THIS FACTOR 1 [Zea mays]	WTF1
Zm00001d012850	1.91	2.66		uncharacterized protein LOC100191821 [Zea mays]	PZA00818
Zm00001d006527	1.9		1.449	hypothetical protein ZEAMMB73_Zm00001d006527 [Zea mays]
Zm00001d017381	1.87	1.312		uncharacterized protein LOC100281076 [Zea mays]
Zm00001d014650	1.86	2.992		disease resistance protein RPM1 [Zea mays]
Zm00001d047011	1.85	-1.993		hypothetical protein ZEAMMB73_Zm00001d047011 [Zea mays]
Zm00001d017995	1.85			Chaperone protein dnaJ 16 [Zea mays]
Zm00001d004159	1.85			SNARE-interacting protein KEULE [Zea mays]
Zm00001d018090	1.84	1.399		annexin2 [Zea mays]	ANX2
Zm00001d048877	1.79			BRASSINOSTEROID INSENSITIVE 1-associated receptor kinase 1 isoform X1 [Zea mays]
Zm00001d013367	1.78			RecName: Full=Tubulin alpha-1 chain; AltName: Full=Alpha-1-tubulin
zma-MIR398b	1.77			#N/A
Zm00001d006793	1.77			cysteine-rich receptor-like protein kinase 6 [Sorghum bicolor]
Zm00001d028955	1.76	1.189		membrane steroid-binding protein 1 [Zea mays]
Zm00001d044254	1.76			gibberellin responsive 1 [Zea mays]	GAR1
Zm00001d013026	1.76			uncharacterized protein LOC100383644 isoform X1 [Zea mays]
Zm00001d009687	1.75	4.12		uncharacterized protein LOC100194210 [Zea mays]
Zm00001d043830	1.73	2.249		uncharacterized protein LOC100274946 [Zea mays]
Zm00001d038616	1.73			ER6 protein [Zea mays]
Zm00001d033090	1.72	1.377		Secretory carrier-associated membrane protein 3 [Zea mays]
Zm00001d015292	1.7	3.299		uncharacterized protein LOC100384439 precursor [Zea mays]
Zm00001d019102	1.7	-1.42		ACT domain-containing protein ACR9 [Zea mays]
Zm00001d038530	1.7			Putative inositol polyphosphate phosphatase (Synaptogenin-like) family protein [Zea mays]
Zm00001d050328	1.68			Acetamidase/Formamidase family protein [Zea mays]
Zm00001d045519	1.67			Oligopeptide transporter 7 [Zea mays]
Zm00001d013239	1.67			hypothetical protein ZEAMMB73_Zm00001d013239 [Zea mays]
Zm00001d024071	1.66	1.393		unknown [Zea mays]
Zm00001d052997	1.65			disease resistance protein RPM1 [Zea mays]
Zm00001d047523	1.65			putative WRKY transcription factor 30, partial [Zea mays]
Zm00001d017275	1.64	1.677		uncharacterized protein LOC100273579 [Zea mays]	PAL9
Zm00001d043870	1.64		1.357	uncharacterized protein LOC103651357 [Zea mays]
Zm00001d007784	1.64			splicing factor U2af 38 kDa subunit [Zea mays]	C3H4
Zm00001d029025	1.63			2,3-bisphosphoglycerate-independent phosphoglycerate mutase isoform X1 [Zea mays]
Zm00001d005936	1.61	2.279		putative RING zinc finger domain superfamily protein precursor [Zea mays]
Zm00001d025360	1.59	3.346		probable F-box protein At2g36090 [Zea mays]
Zm00001d002848	1.54	3.585		uncharacterized LOC100217183 [Zea mays]
Zm00001d018631	1.5	1.588		uncharacterized protein LOC100273230 precursor [Zea mays]
Zm00001d046945	1.5		1.625	unknown [Zea mays]
Zm00001d024204	1.48		1.137	LHT1 isoform X1 [Zea mays]
Zm00001d007397	1.47	-1.13		metal transporter Nramp4 isoform X1 [Zea mays]
Zm00001d038720	1.47	-1.931		uncharacterized protein LOC100382584 [Zea mays]
Zm00001d028711	1.45		1.348	unknown [Zea mays]	MPK3
Zm00001d019836	1.45			protein C2-DOMAIN ABA-RELATED 11 isoform X1 [Zea mays]
Zm00001d003064	1.44	2.318		transcription factor MYB4 [Zea mays]	MYB72
Zm00001d016014	1.43		1.133	bisdemethoxycurcumin synthase [Zea mays]
Zm00001d012664	1.42	1.93		Putative RING zinc finger domain superfamily protein [Zea mays]
Zm00001d014304	1.4	1.1		uncharacterized protein LOC100277163 isoform X2 [Zea mays]
Zm00001d006567	1.4			Protein PGR [Zea mays]
Zm00001d033174	1.36	1.517		unknown [Zea mays]	GAP1
Zm00001d029829	1.36			U-box domain-containing protein 33 [Zea mays]
Zm00001d029969	1.35	1.458		uncharacterized protein LOC100277173 [Zea mays]	NDPK1
Zm00001d045557	1.35	1.293		uncharacterized protein LOC100383550 [Zea mays]
Zm00001d029290	1.35			cytochrome P450 709B2 [Zea mays]
Zm00001d038791	1.34	3.378		receptor-like protein kinase HSL1 [Zea mays]
Zm00001d032787	1.34	1.266		Phloem-specific lectin [Zea mays]
Zm00001d018418	1.34			oxidoreductase zinc-binding dehydrogenase family protein [Zea mays]
Zm00001d029497	1.33		1.329	zinc transporter 2 [Zea mays]
Zm00001d009844	1.33			Serine/threonine-protein phosphatase [Zea mays]
Zm00001d049286	1.31			putative receptor-like protein kinase At3g47110 [Zea mays]
Zm00001d008477	1.31		1.55	rust resistance kinase Lr10 isoform X1 [Zea mays]	PTK5
Zm00001d014126	1.3		1.84	UDP-glycosyltransferase 86A1 [Zea mays]
Zm00001d002864	1.29		1.69	arabinose-proton symporter [Zea mays]
Zm00001d002085	1.29		1.832	uncharacterized protein LOC100193522 [Zea mays]
Zm00001d034944	1.28		1.65	BTB/POZ domain and ankyrin repeat-containing protein NPR3 [Sorghum bicolor]
Zm00001d012335	1.26	-3.96		cis-zeatin O-glucosyltransferase 2 [Zea mays]	CZOG2
Zm00001d007285	1.23	5.216		uncharacterized LOC100278320 [Zea mays]
Zm00001d035157	1.23			uncharacterized LOC100273455 isoform X1 [Zea mays]
Zm00001d021138	1.21		1.352	FAD-dependent oxidoreductase family protein [Zea mays]
Zm00001d010244	1.15			hypothetical protein ZEAMMB73_Zm00001d010244 [Zea mays]
Zm00001d003287	1.12			component of high affinity nitrate transporter [Zea mays]	NRT4
Zm00001d051093	1.1			LRR receptor-like serine/threonine-protein kinase EFR [Zea mays]
Zm00001d005783	1.9	-1.491		glutamate receptor 2.9 [Zea mays]
Zm00001d025864	1.5	2.4		MYB transcription factor [Zea mays]	MYB132
Zm00001d024322	1.5			NEDD8-specific protease 1 [Zea mays]
Zm00001d019163	1.2			alkaline alpha galactosidase 1 [Zea mays]
Zm00001d048317	1.1	1.8		uncharacterized protein LOC100274633 [Zea mays]
Zm00001d005328	1.1			Calmodulin-binding heat-shock protein [Zea mays]
Zm00001d022181	1			phospho-2-dehydro-3-deoxyheptonate aldolase 1 [Zea mays]
Zm00001d037468	-1.1	-2.524		phosphate transporter4 [Zea mays]	PHOS4
Zm00001d009612	-1.4	-2.119		uncharacterized protein LOC100275692 [Zea mays]
Zm00001d017900	-1.5	-1.632		dof zinc finger protein 4 [Zea mays]	DOF42
Zm00001d004346	-1.5	-3.396		uncharacterized protein LOC100194135 [Zea mays]
Zm00001d039625	-1.7	-1.89		uncharacterized protein LOC100273799 [Zea mays]
Zm00001d037604	-1.8			probable ethylene response sensor 2 [Zea mays]
Zm00001d039118	-1.12	-1.788		putative MYB DNA-binding domain superfamily protein [Zea mays]
Zm00001d010578	-1.12			Protein kinase superfamily protein [Zea mays]
Zm00001d002288	-1.13	-3.367		Protein SPATULA [Zea mays]	BHLH148
Zm00001d013493	-1.14			lipoxygenase [Zea mays]	LOX5
Zm00001d013943	-1.16			FIP1 [Zea mays]
Zm00001d012263	-1.17			Putative snRK/SAPK family protein kinase [Zea mays]
Zm00001d006758	-1.21			formin-like protein 5 isoform X2 [Zea mays]
Zm00001d044465	-1.22			uncharacterized protein LOC100273015 [Zea mays]
Zm00001d031188	-1.23			Calcium-dependent protein kinase 7 [Zea mays]
Zm00001d004342	-1.25			Natterin-4 [Zea mays]
Zm00001d001982	-1.25			Transcription factor IBH1 [Zea mays]
Zm00001d004440	-1.27	-1.924		coleoptile phototropism protein 1 [Zea mays]
Zm00001d015217	-1.29	-1.519		Salicylate/benzoate carboxyl methyltransferase [Zea mays]
Zm00001d012485	-1.29	-1.552		Transmembrane amino acid transporter family protein [Zea mays]
Zm00001d002939	-1.29	-1.583		C2 calcium/lipid-binding plant phosphoribosyltransferase family protein [Zea mays]
Zm00001d011428	-1.3			urophorphyrin methylase 1 [Zea mays]
Zm00001d043974	-1.34	-1.111		uncharacterized LOC100277000 [Zea mays]
Zm00001d051362	-1.35			aquaporin TIP2-1 [Zea mays]	TIP2A
Zm00001d044040	-1.37			alpha-L-fucosidase 2 precursor [Zea mays]
Zm00001d034419	-1.37			uncharacterized protein LOC103644168 [Zea mays]	HAGTF9
Zm00001d014207	-1.4	-1.184		hypothetical protein ZEAMMB73_Zm00001d014207 [Zea mays]
Zm00001d046865	-1.4			unknown [Zea mays]
Zm00001d002485	-1.42			uncharacterized protein LOC100275709 [Zea mays]
Zm00001d053845	-1.43			hypothetical protein ZEAMMB73_Zm00001d053845 [Zea mays]
Zm00001d016242	-1.44			putative leucine-rich repeat receptor-like serine/threonine-protein kinase [Zea mays]
Zm00001d019704	-1.47			hypothetical protein ZEAMMB73_Zm00001d019704 [Zea mays]
Zm00001d026606	-1.48			unknown [Zea mays]
Zm00001d034564	-1.49	-2.522		probable galactinol--sucrose galactosyltransferase 2 [Zea mays]
Zm00001d003690	-1.5	-1.888		hypothetical protein ZEAMMB73_Zm00001d003690 [Zea mays]
Zm00001d051459	-1.53			oil body-associated protein 1A [Zea mays]
Zm00001d046754	-1.61	-3.283		hypothetical protein ZEAMMB73_Zm00001d046754 [Zea mays]
Zm00001d024963	-1.64			probable glutathione S-transferase GSTU6 [Zea mays]	GST22
Zm00001d047749	-1.68			uncharacterized protein LOC100274584 isoform X1 [Zea mays]
Zm00001d040837	-1.69			glutaredoxin-C1 [Zea mays]
Zm00001d021047	-1.71			uncharacterized protein LOC100382086 [Zea mays]
Zm00001d027037	-1.72			#N/A
Zm00001d028474	-1.73	-1.134		Beta-galactosidase [Zea mays]
Zm00001d009631	-1.76			CTP synthase family protein [Zea mays]
Zm00001d006486	-1.76			putative protein phosphatase 2C 63 [Zea mays]
Zm00001d051908	-1.78	-1.735		uncharacterized protein LOC100282160 [Zea mays]
Zm00001d051753	-1.78			probable methionine--tRNA ligase [Zea mays]
Zm00001d002798	-1.83			uncharacterized protein LOC100276169 [Zea mays]
Zm00001d029018	-1.84			Calcium-dependent protein kinase 7 [Zea mays]
Zm00001d013524	-1.84			Polygalacturonate 4-alpha-galacturonosyltransferase [Zea mays]
Zm00001d033464	-1.86		-1.644	SAUR14 - auxin-responsive SAUR family member [Zea mays]
Zm00001d014160	-1.86			Protein NETWORKED 1A [Zea mays]
Zm00001d013264	-1.87			hypothetical protein ZEAMMB73_Zm00001d013264 [Zea mays]
Zm00001d038306	-1.88			uncharacterized protein LOC100276348 isoform X2 [Zea mays]
Zm00001d043841	-1.92	-1.47		Katanin p60 ATPase-containing subunit A1 [Zea mays]
Zm00001d031736	-1.96			heat shock factor protein 7 isoform X1 [Zea mays]	HSFTF8
Zm00001d037774	-1.99	-1.324		IAA17-auxin-responsive Aux/IAA family member [Zea mays]	IAA28
Zm00001d031216	-1.11	-1.345		uncharacterized protein LOC100192078 isoform X1 [Zea mays]
Zm00001d022166	-1.11	-2.762		Putative CDPK-related protein kinase [Zea mays]
Zm00001d033256	-1.12			uncharacterized protein LOC100384312 [Zea mays]
Zm00001d011422	-1.12			cytochrome P450 72A15 [Zea mays]
Zm00001d020794	-1.14			uncharacterized protein LOC541713 precursor [Zea mays]
Zm00001d005875	-1.15			Homeobox-leucine zipper protein HAT14 [Zea mays]	HB59
Zm00001d008003	-1.11			#N/A
Zm00001d014292	-1.112			uncharacterized protein LOC100381529 isoform X1 [Zea mays]
Zm00001d013611	-1.113	1.697		hypothetical protein ZEAMMB73_Zm00001d013611 [Zea mays]
Zm00001d016933	-1.116		-2.13	uncharacterized protein LOC100274510 [Zea mays]
Zm00001d002992	-1.119	-1.91		unknown [Zea mays]
Zm00001d040450	-1.121	-1.25		uncharacterized protein LOC100275640 precursor [Zea mays]
Zm00001d038334	-1.121			Protein NRT1/ PTR FAMILY 5.10 [Zea mays]
Zm00001d003785	-1.124	-1.838		hypothetical protein ZEAMMB73_Zm00001d015221 [Zea mays]
Zm00001d043278	-1.127			uncharacterized protein LOC100272305 isoform X1 [Zea mays]
Zm00001d028225	-1.129			hypothetical protein ZEAMMB73_Zm00001d028225 [Zea mays]
Zm00001d007349	-1.141	7.451		uncharacterized protein LOC100275307 isoform X1 [Zea mays]
Zm00001d047916	-1.141	-2.273		uncharacterized protein LOC100274868 [Zea mays]
Zm00001d032985	-1.142			hypothetical protein ZEAMMB73_Zm00001d032985 [Zea mays]
Zm00001d007599	-1.144			unknown [Zea mays]
Zm00001d029134	-1.146		-1.477	CW-type Zinc Finger [Zea mays]
Zm00001d053911	-1.147			hypothetical protein ZEAMMB73_Zm00001d053911 [Zea mays]
Zm00001d006885	-1.148			CDPK-related kinase 5 [Zea mays]
Zm00001d048726	-1.15	-1.697		Tropinone reductase 2 [Zea mays]
Zm00001d003006	-1.15		-2.19	aquaporin PIP2-5 [Zea mays]
Zm00001d014198	-1.151			Dof-type zinc finger DNA-binding family protein [Zea mays]
Zm00001d012433	-1.153			UDP-glucuronic acid decarboxylase 1-like [Zea mays]
Zm00001d006037	-1.155			NAD(P)-binding Rossmann-fold superfamily protein [Zea mays]
Zm00001d002572	-1.156			Ubiquitin-conjugating enzyme E2 I [Zea mays]
Zm00001d007107	-1.161			zinc finger protein CONSTANS-LIKE 15-like [Zea mays]
Zm00001d034569	-1.163			Cytokinin-O-glucosyltransferase 2 [Zea mays]
Zm00001d033079	-1.164	-2.971		anther-specific proline-rich protein APG [Zea mays]
Zm00001d044374	-1.165	-7.863		uncharacterized protein LOC103651560 [Zea mays]
Zm00001d011036	-1.165			legumin-like protein [Zea mays]
Zm00001d008901	-1.166	1.21		uncharacterized protein LOC100283368 [Zea mays]
Zm00001d050222	-1.172			hypothetical protein ZEAMMB73_Zm00001d050222 [Zea mays]
Zm00001d006398	-1.175	-2.955		Photosynthetic NDH subunit of subcomplex B 3 chloroplastic [Zea mays]
Zm00001d028867	-1.182			cAMP-regulated phosphoprotein 19-related protein [Zea mays]
Zm00001d027809	-1.183			pollenless 3 [Zea mays]
Zm00001d007810	-1.183			40S ribosomal protein S15-4 [Zea mays]
Zm00001d006813	-1.186			nuclear transcription factor Y subunit B-10 [Zea mays]	CADTFR6
Zm00001d008909	-1.187	1.371		gibberellin 2-oxidase9 [Zea mays]	GA2OX9
Zm00001d008201	-1.189	-1.338		Auxin-responsive protein IAA20 [Zea mays]	IAA34
Zm00001d003603	-1.19			protein NRT1/ PTR FAMILY 4.4 [Zea mays]
Zm00001d040216	-1.191			CMV 1a interacting protein 1 [Zea mays]
Zm00001d007975	-1.196	-1.38		uncharacterized protein LOC100381793 [Zea mays]
Zm00001d038207	-1.2			uncharacterized protein LOC100192914 [Zea mays]	NACTF3
Zm00001d004358	-1.21			hypothetical protein ZEAMMB73_Zm00001d004358 [Zea mays]	ABI28
Zm00001d010849	-1.21			hypothetical protein ZEAMMB73_Zm00001d010849 [Zea mays]
Zm00001d013133	-1.216			verprolin precursor [Zea mays]
Zm00001d018080	-1.218			putative O-Glycosyl hydrolase superfamily protein precursor [Zea mays]
Zm00001d013487	-1.218			uncharacterized protein LOC100277538 [Zea mays]
Zm00001d027375	-1.219			lysM domain containing protein [Zea mays]
Zm00001d018024	-1.227	-4.51		auxin efflux carrier component 1a [Zea mays]	PIN2
Zm00001d010456	-1.233			hypothetical protein ZEAMMB73_Zm00001d010456 [Zea mays]
Zm00001d009733	-1.237			protein Rf1, mitochondrial [Zea mays]
Zm00001d010061	-1.238	-1.38		unknown [Zea mays]
Zm00001d013390	-1.239			Glucan endo-1,3-beta-glucosidase 7 [Zea mays]
Zm00001d043750	-1.241			CMV 1a interacting protein 1 [Zea mays]
Zm00001d024250	-1.243	-3.4		hypothetical protein ZEAMMB73_Zm00001d024250 [Zea mays]
Zm00001d014701	-1.246			Myb family transcription factor PHL6 [Zea mays]
Zm00001d027815	-1.247	-1.214		IQ domain-containing protein IQM2 isoform X1 [Zea mays]
Zm00001d022456	-1.247	-2.24		unknown [Zea mays]
Zm00001d037343	-1.247			uncharacterized protein LOC100217206 isoform X1 [Zea mays]
Zm00001d007785	-1.247			nitrate and chloride transporter [Zea mays]
Zm00001d047765	-1.251	1.31		Glutathione S-transferase L2 chloroplastic [Zea mays]
Zm00001d028957	-1.254			F-box protein [Zea mays]
Zm00001d007802	-1.254			seed specific protein Bn15D14A [Zea mays]
Zm00001d001004	-1.255	-1.42		#N/A
Zm00001d007437	-1.256			Centromere/kinetochore protein zw10-like protein [Zea mays]
Zm00001d009795	-1.263			Cellulose synthase1 [Zea mays]
Zm00001d009425	-1.265	-1.999		uncharacterized protein LOC100277096 isoform X1 [Zea mays]
Zm00001d030756	-1.265	-5.589		hypothetical protein ZEAMMB73_Zm00001d030756 [Zea mays]
Zm00001d010652	-1.274	1.782		uncharacterized protein LOC100381774 [Zea mays]
Zm00001d053888	-1.294			Glycosyltransferase-like KOBITO 1 [Zea mays]
Zm00001d037813	-1.297			uncharacterized protein LOC100282707 isoform X1 [Zea mays]
Zm00001d033446	-1.3			zinc transporter 10 precursor [Zea mays]
Zm00001d038240	-1.34			CSC1-like protein At4g02900 [Zea mays]
Zm00001d007245	-1.313	-1.721		hypothetical protein ZEAMMB73_Zm00001d007245 [Zea mays]
Zm00001d014743	-1.317			hypothetical protein ZEAMMB73_Zm00001d014743 [Zea mays]
Zm00001d038054	-1.325			N-acetyltransferase [Zea mays]	HAGTF29
Zm00001d011613	-1.325		-1.332	unknown [Zea mays]
Zm00001d030999	-1.328			serine/threonine-protein kinase Nek2 [Zea mays]	UMC1386B
Zm00001d050770	-1.341			hypothetical protein ZEAMMB73_Zm00001d050770 [Zea mays]
Zm00001d012488	-1.341			nodulin-like protein [Zea mays]
Zm00001d006476	-1.348	-1.66		aconitase5 [Zea mays]	ACO5
Zm00001d029250	-1.35			Succinate dehydrogenase [ubiquinone] flavoprotein subunit 1 mitochondrial [Zea mays]
Zm00001d014030	-1.359			Malate dehydrogenase cytoplasmic 1 [Zea mays]
Zm00001d050346	-1.363			annexin A4 [Zea mays]
Zm00001d013130	-1.366			Transcription factor PIF4 [Zea mays]	BHLH60
Zm00001d047573	-1.375	-1.673		F-box protein [Zea mays]
Zm00001d033465	-1.375	-6.111		uncharacterized protein LOC100277799 isoform X1 [Zea mays]
Zm00001d028162	-1.377			sulfate permease 1 [Zea mays]	SFP1
Zm00001d046808	-1.384			3-oxoacyl-[acyl-carrier-protein] synthase III chloroplastic [Zea mays]
Zm00001d014517	-1.385	-2.95		hypothetical protein ZEAMMB73_Zm00001d014517 [Zea mays]
Zm00001d038191	-1.395			uncharacterized protein LOC107305672 [Zea mays]	GLK51
Zm00001d007167	-1.4			CBL-interacting serine/threonine-protein kinase 15 [Zea mays]
Zm00001d019100	-1.48			lipid binding protein precursor [Zea mays]
Zm00001d009503	-1.41	-2.174		2-oxoglutarate (2OG) and Fe(II)-dependent oxygenase superfamily protein [Zea mays]
Zm00001d007272	-1.41	-2.316		putative clathrin assembly protein At1g33340 [Zea mays]
Zm00001d040266	-1.41			hypothetical protein ZEAMMB73_Zm00001d040266 [Zea mays]
Zm00001d012702	-1.42	-2.152		uncharacterized protein LOC100384708 isoform X1 [Zea mays]
Zm00001d002435	-1.42			uncharacterized LOC100281353 [Zea mays]
Zm00001d046377	-1.422			Serine/threonine-protein phosphatase [Zea mays]
Zm00001d037241	-1.422			Methionine aminopeptidase 1D chloroplastic/mitochondrial [Zea mays]
Zm00001d046072	-1.434			uncharacterized protein LOC103638537 isoform X1 [Zea mays]
Zm00001d044508	-1.434			Cysteine-rich receptor-like protein kinase 2 [Zea mays]
Zm00001d013689	-1.435			9-cis-epoxycarotenoid dioxygenase 1, chloroplastic-like [Zea mays]	NCED9
Zm00001d015126	-1.44			uncharacterized protein LOC100274648 [Zea mays]
Zm00001d013594	-1.442			mRNA cap guanine-N7 methyltransferase 2 [Zea mays]
Zm00001d006467	-1.45			adenosine 5&apos;-phosphosulfate reductase-like 2 [Zea mays]	APRL2
Zm00001d003143	-1.464	-1.56		hypothetical protein ZEAMMB73_Zm00001d003143 [Zea mays]
Zm00001d005889	-1.466	-6.33		abscisic acid 8&apos;-hydroxylase5 [Zea mays]	ABH5
Zm00001d044765	-1.473	-3.456		Benzoate carboxyl methyltransferase [Zea mays]
Zm00001d011223	-1.477			unknown [Zea mays]
Zm00001d041283	-1.483	4.578		hypothetical protein ZEAMMB73_Zm00001d041283 [Zea mays]
Zm00001d033539	-1.498	-1.226		Gamma-glutamyl peptidase 1 [Zea mays]
Zm00001d011425	-1.5	-1.257		Serine carboxypeptidase-like 50 [Zea mays]
Zm00001d024349	-1.5	-2.739		BTB/POZ and MATH domain-containing protein 1 [Zea mays]	MAB27
Zm00001d006103	-1.59	-1.857		uncharacterized LOC100274020 isoform X2 [Zea mays]
Zm00001d004903	-1.512	-2.514		uncharacterized protein LOC100274630 isoform X2 [Zea mays]
Zm00001d051914	-1.514	-2.959		hypothetical protein ZEAMMB73_Zm00001d051914 [Zea mays]
Zm00001d037288	-1.515			putative carboxylesterase 2 [Zea mays]
Zm00001d025701	-1.518			hypothetical protein ZEAMMB73_Zm00001d025701 [Zea mays]
Zm00001d006553	-1.527			putative phototropic-responsive NPH3 family protein isoform X1 [Zea mays]
Zm00001d004348	-1.528			uncharacterized protein LOC103646784 [Zea mays]
Zm00001d013386	-1.533			hypothetical protein ZEAMMB73_Zm00001d013386 [Zea mays]
Zm00001d026237	-1.534			Protein BREVIS RADIX [Zea mays]
Zm00001d001820	-1.537	-1.96		protochlorophyllide reductase 1 [Zea mays]	PCR1
Zm00001d028808	-1.538			senescence associated gene 20 [Zea mays]
Zm00001d007750	-1.545			LRR receptor-like serine/threonine-protein kinase EFR [Zea mays]
Zm00001d038867	-1.549	-7.278		hypothetical protein ZEAMMB73_Zm00001d038867 [Zea mays]
Zm00001d033980	-1.551		-1.535	ustilago maydis induced12 [Zea mays]	UMI12
Zm00001d016256	-1.554			Meiosis 5 [Zea mays]
Zm00001d009587	-1.556			Putative MAP kinase family protein [Zea mays]
Zm00001d049871	-1.558			discolored kernel1 [Zea mays]	DSC1
Zm00001d021247	-1.559			Protein INAPERTURATE POLLEN1 [Zea mays]
Zm00001d049987	-1.56			putative potassium transporter 4 [Zea mays]
Zm00001d006447	-1.562	-5.185		GTPase activating protein [Zea mays]
Zm00001d007462	-1.567			tyrosine aminotransferase homolog1 [Zea mays]	TAT1
Zm00001d044748	-1.575	-2.555		uncharacterized protein LOC100272256 [Zea mays]
Zm00001d047999	-1.586	-4.734		Putative HLH DNA-binding domain superfamily protein [Zea mays]	BHLH9
Zm00001d031944	-1.588			uncharacterized protein LOC100192635 [Zea mays]
Zm00001d012707	-1.595	-3.21		Bifunctional riboflavin kinase/FMN phosphatase [Zea mays]
Zm00001d006905	-1.598			ras-related protein RABH1b [Zea mays]
Zm00001d018940	-1.6			early light inducible protein2 [Zea mays]	ELIP2
Zm00001d018390	-1.64	-1.275		uncharacterized protein LOC103627863 [Zea mays]
Zm00001d006525	-1.64			Aspartic proteinase nepenthesin-1 [Zea mays]
Zm00001d027440	-1.612			hypothetical protein ZEAMMB73_Zm00001d027440, partial [Zea mays]
Zm00001d037810	-1.617			receptor-like protein kinase 4 [Zea mays]
Zm00001d013042	-1.619	-1.183		uncharacterized protein LOC107546749 [Zea mays]
Zm00001d022477	-1.621	-4.344		flowering-promoting factor 1-like protein 5 [Zea mays]
Zm00001d012988	-1.623			uncharacterized protein LOC100278700 [Zea mays]
Zm00001d029955	-1.624	-1.958		uncharacterized protein LOC100279482 [Zea mays]
Zm00001d006568	-1.628	-4.113		Universal stress protein PHOS34 [Zea mays]
Zm00001d006574	-1.634			Octicosapeptide/Phox/Bem1p [Zea mays]
Zm00001d012177	-1.64			G-type lectin S-receptor-like serine/threonine-protein kinase At2g19130 isoform X1 [Zea mays]
Zm00001d018430	-1.641	-2.45		hypothetical protein ZEAMMB73_Zm00001d018430 [Zea mays]
Zm00001d043354	-1.644	-2.438		Zinc finger BED domain-containing protein DAYSLEEPER [Zea mays]
Zm00001d050771	-1.648			Tetratricopeptide repeat (TPR)-like superfamily protein [Zea mays]
Zm00001d031443	-1.65	-4.112		DUF2361 family protein [Zea mays]
Zm00001d043361	-1.651	-1.513		glucan endo-1,3-beta-glucosidase 1 precursor [Zea mays]
Zm00001d022475	-1.667			hypothetical protein ZEAMMB73_Zm00001d022475 [Zea mays]
Zm00001d007430	-1.669			Respiratory burst oxidase homolog protein C [Zea mays]
Zm00001d048444	-1.673			uncharacterized protein LOC100194250 [Zea mays]
Zm00001d011229	-1.681	-1.415		uncharacterized protein LOC103636031 [Zea mays]
GRMZM5G836994	-1.691			#N/A
Zm00001d019692	-1.74			nucleic acid binding [Zea mays]
Zm00001d042611	-1.78	-3.822		uncharacterized protein LOC107521947 [Zea mays]	GA20OX3
Zm00001d043615	-1.78			uncharacterized LOC100502454 [Zea mays]
Zm00001d042125	-1.716			uncharacterized LOC100272724 [Zea mays]
Zm00001d016318	-1.716			Guanosine nucleotide diphosphate dissociation inhibitor 2 [Zea mays]
Zm00001d029190	-1.717	-2.27		very-long-chain 3-oxoacyl-CoA reductase-like protein At1g24470 [Zea mays]
Zm00001d018801	-1.717	-2.558		uncharacterized protein LOC100277742 [Zea mays]
Zm00001d053143	-1.722			amino acid permease 3 [Zea mays]
Zm00001d013823	-1.749			putative L-gulonolactone oxidase 6 [Zea mays]
Zm00001d032186	-1.753	-1.52		uncharacterized protein LOC100192110 precursor [Zea mays]
Zm00001d049769	-1.756	-1.417		cyclin-dependent protein kinase inhibitor SMR1 [Zea mays]
Zm00001d050299	-1.756			histone-binding protein N1/N2 [Zea mays]
Zm00001d011198	-1.768			serine/arginine repetitive matrix protein 1-like [Zea mays]
Zm00001d013655	-1.77	-1.471		nicotianamine synthase 3 [Zea mays]	NAS4
Zm00001d009373	-1.772	-3.99		peroxidase 72 [Zea mays]
Zm00001d037956	-1.772			hypothetical protein ZEAMMB73_Zm00001d037956 [Zea mays]
Zm00001d007896	-1.773	-1.69		putative O-Glycosyl hydrolase superfamily protein precursor [Zea mays]
Zm00001d030821	-1.778	-1.927		Cycloartenol synthase [Zea mays]
Zm00001d049258	-1.794	-1.569		uncharacterized protein LOC103655155 [Zea mays]
Zm00001d048416	-1.86			uncharacterized protein LOC100191582 [Zea mays]
Zm00001d018554	-1.87			hypothetical protein ZEAMMB73_Zm00001d018554 [Zea mays]
Zm00001d036871	-1.815			40S ribosomal protein S21 [Zea mays]
Zm00001d045300	-1.825			hypothetical protein ZEAMMB73_Zm00001d045299 [Zea mays]
Zm00001d023704	-1.834			hypothetical protein ZEAMMB73_Zm00001d023704 [Zea mays]
Zm00001d044494	-1.836			Pectin acetylesterase 9 [Zea mays]
Zm00001d007105	-1.837	-1.995		uncharacterized protein LOC100279886 [Zea mays]
Zm00001d027804	-1.84			hypothetical protein ZEAMMB73_Zm00001d027804 [Zea mays]
Zm00001d038911	-1.842		-1.184	nonspecific lipid-transfer protein precursor [Zea mays]
Zm00001d038029	-1.861			uncharacterized protein LOC111064652 [Zea mays]
Zm00001d019612	-1.866			Protein transport protein SEC31 homolog B, partial [Zea mays]
Zm00001d038340	-1.881	-2.911		uncharacterized protein LOC100501234 [Zea mays]
Zm00001d026737	-1.883			#N/A
Zm00001d037977	-1.89			hypothetical protein ZEAMMB73_Zm00001d004325 [Zea mays]
Zm00001d045018	-1.95			Uridine kinase-like protein 5 [Zea mays]
Zm00001d032481	-1.926	-1.441		protein RESPONSE TO LOW SULFUR 3 [Zea mays]
Zm00001d036515	-1.943			uncharacterized protein LOC103629600 [Zea mays]
Zm00001d010611	-1.956			Putative mini-chromosome maintenance (MCM) complex protein family [Zea mays]
Zm00001d006254	-1.977	-4.572		serine/threonine protein phosphatase 2A 57 kDa regulatory subunit B&apos; alpha isoform [Zea mays]
Zm00001d007091	-1.984			cis-zeatin O-glucosyltransferase 1-like [Zea mays]
Zm00001d053853	-2.5			uncharacterized protein LOC100381644 [Zea mays]
Zm00001d007255	-2.38			protein NRT1/ PTR FAMILY 4.4 [Zea mays]
Zm00001d006820	-2.51			UDP-arabinopyranose mutase 3 [Zea mays]
Zm00001d022840	-2.59			#N/A
Zm00001d018161	-2.75	-2.195		Ferredoxin--nitrite reductase chloroplastic [Zea mays]
Zm00001d029031	-2.79	-3.5		Cytochrome P450 CYP714B3 [Zea mays]
Zm00001d009152	-2.84	-2.981		Pectin acetylesterase 12 [Zea mays]
Zm00001d053117	-2.16		-2.61	hypothetical protein ZEAMMB73_Zm00001d053117 [Zea mays]
Zm00001d038256	-2.126	-2.283		hypothetical protein ZEAMMB73_Zm00001d038256 [Zea mays]
Zm00001d013553	-2.133	-2.179		hypothetical protein ZEAMMB73_Zm00001d013553 [Zea mays]
Zm00001d043924	-2.15			Peptidase family M48 family protein [Zea mays]
Zm00001d018276	-2.157			uncharacterized protein LOC100383675 [Zea mays]
Zm00001d026574	-2.162			hypothetical protein ZEAMMB73_Zm00001d026574 [Zea mays]
Zm00001d037658	-2.166			uncharacterized protein LOC103630091 [Zea mays]
Zm00001d030264	-2.17			Ankyrin repeat-containing protein [Zea mays]
Zm00001d032090	-2.179			NADPH--cytochrome P450 reductase 2 [Zea mays]
Zm00001d037815	-2.184			RAD3-like DNA-binding helicase protein [Zea mays]
Zm00001d005995	-2.25			uncharacterized protein LOC100285123 [Zea mays]
Zm00001d032016	-2.221			hypothetical protein ZEAMMB73_Zm00001d032016 [Zea mays]
Zm00001d016354	-2.239			Putative transcription factor bHLH041 [Zea mays]	BHLH72
Zm00001d037939	-2.274			peroxisomal fatty acid beta-oxidation multifunctional protein MFP2 isoform X1 [Zea mays]
Zm00001d004380	-2.277	-4.169		10-deacetylbaccatin III 10-O-acetyltransferase [Zea mays]
Zm00001d038192	-2.38			glutathione transferase41 [Zea mays]	GST41
Zm00001d048829	-2.359	-4.893		uncharacterized protein LOC100383853 isoform X4 [Zea mays]
Zm00001d013531	-2.383			p8MTCP1 [Zea mays]
Zm00001d035538	-2.422			protein GUCD1 [Zea mays]
Zm00001d013422	-2.44			uncharacterized protein LOC103625944 [Zea mays]
Zm00001d047096	-2.442	-5.831		beta-expansin 1a precursor [Zea mays]
Zm00001d009741	-2.448	-2.249		phosphatidylinositol 4-kinase gamma 4 [Zea mays]
Zm00001d013261	-2.477	-2.662		Cysteine protease 1 [Zea mays]
Zm00001d052131	-2.491			UPF0614 C14orf102-like protein [Zea mays]
Zm00001d016976	-2.5			hypothetical protein ZEAMMB73_Zm00001d016976, partial [Zea mays]
Zm00001d050055	-2.59	-3.228		glycine-rich cell wall structural protein [Zea mays]
Zm00001d008913	-2.572			evolutionarily conserved C-terminal region 10 [Zea mays]
Zm00001d018472	-2.577			protein kinase superfamily protein isoform X1 [Zea mays]
Zm00001d001609	-2.587			#N/A
Zm00001d018505	-2.596			Deoxyhypusine hydroxylase [Zea mays]
Zm00001d002628	-2.64			60S ribosomal protein L15-2 [Zea mays]
Zm00001d041777	-2.659			4-hydroxy-7-methoxy-3-oxo-3,4-dihydro-2H-1,4-benzoxazin-2-yl glucoside beta-D-glucosidase 2, chloroplastic-like [Zea mays]
Zm00001d051194	-2.683	-5.243		arginine decarboxylase isoform 2 [Zea mays]	ADC2
Zm00001d005860	-2.687	-6.367		uncharacterized protein LOC100384173 precursor [Zea mays]
Zm00001d037874	-2.76			hypothetical protein ZEAMMB73_Zm00001d037874 [Zea mays]
Zm00001d050308	-2.719			U-box domain-containing protein 18 [Zea mays]
Zm00001d013190	-2.725			seven transmembrane domain protein [Zea mays]
Zm00001d037542	-2.733	2.915		NAD(P)H dehydrogenase (quinone) FQR1 [Zea mays]
Zm00001d046529	-2.738			hypothetical protein ZEAMMB73_Zm00001d046529 [Zea mays]
Zm00001d014927	-2.739			Succinate dehydrogenase [ubiquinone] flavoprotein subunit 1 mitochondrial [Zea mays]
Zm00001d013625	-2.748			LOB domain-containing protein 4 [Zea mays]	LBD26
Zm00001d012152	-2.772			phospholipase A1 EG1, chloroplastic/mitochondrial [Zea mays]
Zm00001d007686	-2.788			F-box protein At5g07610-like [Zea mays]
Zm00001d043925	-2.796			Putative calcium-transporting ATPase 13 plasma membrane-type [Zea mays]
Zm00001d007968	-2.798			14-3-3-like protein GF14-D [Zea mays]
Zm00001d037837	-2.856			Oxysterol-binding protein-related protein 3B [Zea mays]
Zm00001d041776	-2.857			dhurrinase-like B-glucosidase [Zea mays]	DHR2
Zm00001d007309	-2.869			#N/A
Zm00001d018728	-2.944			Phytochrome B [Zea mays]
Zm00001d022457	-2.956		-3.498	peroxidase3 [Zea mays]	PX3
Zm00001d006263	-3.29			putrescine hydroxycinnamoyltransferase [Zea mays]
Zm00001d001587	-3.39			#N/A
Zm00001d028599	-3.43			putative laccase family protein precursor [Zea mays]	LAC11
Zm00001d049577	-3.9			zinc ion binding [Zea mays]
Zm00001d017050	-3.94			Protein kinase superfamily protein [Zea mays]
Zm00001d027686	-3.121			ethylene-responsive transcription factor ERF096 [Zea mays]
Zm00001d052483	-3.153			Disease resistance protein RPM1 [Zea mays]
Zm00001d016532	-3.194			hypothetical protein ZEAMMB73_Zm00001d016532 [Zea mays]
Zm00001d011414	-3.253			DNAJ heat shock N-terminal domain-containing protein [Zea mays]
Zm00001d025503	-3.287			ATP sulfurylase 1 chloroplastic [Zea mays]
Zm00001d037835	-3.378	-4.823		Pollen allergen Phl p 11 [Zea mays]
Zm00001d048826	-3.381	-4.114		uncharacterized protein LOC103642158 isoform X2 [Zea mays]
Zm00001d019521	-3.392			Tubulin binding cofactor C domain-containing protein [Zea mays]
Zm00001d038526	-3.425			hypothetical protein ZEAMMB73_Zm00001d038526 [Zea mays]
Zm00001d022550	-3.637			putative bZIP transcription factor superfamily protein [Zea mays]	BZIP92
Zm00001d006802	-3.831			PIF1 helicase [Zea mays]
Zm00001d013038	-3.86			Cupredoxin superfamily protein [Zea mays]
Zm00001d007909	-4.12			probable carboxylesterase 15 isoform X1 [Zea mays]
Zm00001d007123	-4.15			flowering-promoting factor 1-like protein 5 [Zea mays]
Zm00001d025458	-4.38			hypothetical protein ZEAMMB73_Zm00001d025458 [Zea mays]
Zm00001d038476	-4.255			alpha-expansin 5 isoform X1 [Zea mays]	EXPA5
Zm00001d020943	-4.278			O-fucosyltransferase family protein [Zea mays]
Zm00001d038131	-5.564			P-loop containing nucleoside triphosphate hydrolase superfamily protein [Zea mays]
Zm00001d048864	-5.75			CYP71A12 (cytochrome P450 family 71 subfamily A polypeptide 12) [Zea mays]
Zm00001d042905	-5.968			Laccase-17 [Zea mays]
Zm00001d040499	-6.34			hypothetical protein ZEAMMB73_Zm00001d040499 [Zea mays]
Zm00001d037998	-6.39			putative MYB DNA-binding domain superfamily protein [Zea mays]	MYB93
Zm00001d034437		11.522		ENTH/VHS/GAT family protein, partial [Zea mays]
Zm00001d023496		1.818		hypothetical protein ZEAMMB73_Zm00001d023496 [Zea mays]
Zm00001d020163		9.28		2&apos;-deoxymugineic-acid 2&apos;-dioxygenase [Zea mays]
Zm00001d014616		9.57		transducin family protein / WD-40 repeat family protein [Zea mays]
Zm00001d021321		9.33		ornithine decarboxylase [Zea mays]
Zm00001d034438		8.63		hypothetical protein ZEAMMB73_Zm00001d034438 [Zea mays]
Zm00001d007781		8.542		benzyl alcohol O-benzoyltransferase [Zea mays]
Zm00001d007952		8.347	5.141	uncharacterized protein LOC100216644 isoform X1 [Zea mays]
Zm00001d023776		8.2		hypothetical protein ZEAMMB73_Zm00001d023776 [Zea mays]
Zm00001d040594		8.171		cpm7 [Zea mays]	MYB145
Zm00001d028129		8.6		uncharacterized protein LOC100274482 [Zea mays]	GT1
Zm00001d014710		7.687		Basic leucine zipper 9 [Zea mays]	BZIP66
Zm00001d024208		7.585	8.185	Alpha-humulene/(-)-(E)-beta-caryophyllene synthase [Zea mays]
Zm00001d016120		7.528		hypothetical protein ZEAMMB73_Zm00001d016120 [Zea mays]
Zm00001d051174		7.457		aquaporin PIP2-3 [Zea mays]
Zm00001d035028		7.433		glycolipid transfer protein 2 [Zea mays]
Zm00001d002393		7.415		uncharacterized LOC100384454 [Zea mays]
Zm00001d049833		7.257		vesicle-associated protein 4-2 [Zea mays]
Zm00001d039573		7.256		hypothetical protein ZEAMMB73_Zm00001d039573 [Zea mays]
Zm00001d051956		7.139		NAC domain-containing protein 79 [Zea mays]	NACTF51
Zm00001d031027		7.115		putative nucleolar protein 5-1 [Zea mays]
Zm00001d014329		7.75		uncharacterized protein LOC103628160 [Zea mays]
Zm00001d017326		7.65		UDP-glycosyltransferase 82A1 [Zea mays]
Zm00001d007876		6.922		9-cis-epoxycarotenoid dioxygenase NCED4, chloroplastic [Zea mays]	NCED4
Zm00001d028615		6.864		probable protein phosphatase 2C 31 [Zea mays]
Zm00001d044147		6.796		cytochrome P450 family 72 subfamily A polypeptide 8 [Zea mays]
Zm00001d051863		6.725		cytochrome P450 714C3 [Zea mays]
Zm00001d052967		6.724		hypothetical protein [Zea mays]
Zm00001d020177		6.718		cytochrome P450 71A1 [Zea mays]
Zm00001d022506		6.691		NAD(P)-binding Rossmann-fold superfamily protein [Zea mays]
Zm00001d011896		6.644		Calcium-transporting ATPase 2 plasma membrane-type [Zea mays]
Zm00001d020961		6.67		NAD(P)-binding Rossmann-fold superfamily protein [Zea mays]
Zm00001d048513		6.63		heavy metal-associated isoprenylated plant protein 39 isoform X2 [Zea mays]
Zm00001d015830		6.586		hypothetical protein ZEAMMB73_Zm00001d015830 [Zea mays]
Zm00001d035980		6.576		hypothetical protein ZEAMMB73_Zm00001d035980 [Zea mays]
Zm00001d025091		6.567		uncharacterized protein LOC103641528 [Zea mays]
Zm00001d019475		6.548		AP2-EREBP transcription factor, partial [Zea mays]	EREB128
Zm00001d030696		6.525		serine/threonine-protein kinase STY8 [Zea mays]
Zm00001d005055		6.517		MYB-related transcription factor, partial [Zea mays]	MYBR4
Zm00001d028838		6.53		Long cell-linked locus protein [Zea mays]
Zm00001d044050		6.51		GDSL esterase/lipase At1g28600 [Zea mays]
Zm00001d034483		6.423		hypothetical protein ZEAMMB73_Zm00001d034483 [Zea mays]
Zm00001d053746		6.369		WRKY71 - superfamily of TFs having WRKY and zinc finger domains [Zea mays]
Zm00001d038883		6.335		Mitogen-activated protein kinase kinase kinase YODA [Zea mays]
Zm00001d018508		6.334		DNA-binding protein [Zea mays]
Zm00001d048837		6.323		cyclin-dependent kinase inhibitor 3 isoform X1 [Zea mays]	CKI8
Zm00001d029558		6.39		pathogenesis-related protein PRB1-2 [Zea mays]
Zm00001d017585		6.252		Nuclear transport factor 2 (NTF2) family protein [Zea mays]
Zm00001d030304		6.235		uncharacterized protein LOC109611595 [Zea mays]
Zm00001d003185		6.229		hypothetical protein ZEAMMB73_Zm00001d003185 [Zea mays]
Zm00001d052793		6.219		Putative O-Glycosyl hydrolase superfamily protein [Zea mays]
Zm00001d032291		6.211		Metal ion binding protein [Zea mays]
Zm00001d051548		6.127		Protein NRT1/ PTR FAMILY 8.3 [Zea mays]
Zm00001d014619		6.113		hypothetical protein ZEAMMB73_Zm00001d014619 [Zea mays]
Zm00001d024753		6.63		peroxidase 1 precursor [Zea mays]	PRX35
Zm00001d024694		6.54		receptor like protein 7 [Zea mays]
Zm00001d011655		6.22		uncharacterized protein LOC107403149 [Zea mays]	MKKK18
Zm00001d024943		5.983		Putative cytochrome P450 superfamily protein [Zea mays]
Zm00001d016322		5.969		hypothetical protein ZEAMMB73_Zm00001d016322 [Zea mays]
Zm00001d003485		5.961		hypothetical protein ZEAMMB73_Zm00001d003485 [Zea mays]
Zm00001d002555		5.954		NSP (nuclear shuttle protein)-interacting GTPase [Zea mays]
Zm00001d052102		5.943		dehydration-responsive element-binding protein 1G [Zea mays]	EREB57
Zm00001d018509		5.92		hypothetical protein ZEAMMB73_Zm00001d018509, partial [Zea mays]
Zm00001d047334		5.91		zinc finger protein 36 [Zea mays]
Zm00001d019393		5.96		hypothetical protein ZEAMMB73_Zm00001d019393 [Zea mays]
Zm00001d017696		5.852		uncharacterized protein LOC100216881 precursor [Zea mays]
Zm00001d049077		5.848		putative indole-3-pyruvate monooxygenase YUCCA11 [Zea mays]
Zm00001d044387		5.848		Transmembrane amino acid transporter family protein [Zea mays]
Zm00001d002558		5.794		Copper ion binding protein [Zea mays]
Zm00001d002411		5.785		Diphosphomevalonate decarboxylase MVD2 [Zea mays]
Zm00001d048991		5.777		Putative AP2/EREBP transcription factor superfamily protein [Zea mays]	EREB106
Zm00001d046149		5.776		uncharacterized protein LOC100278708 [Zea mays]
Zm00001d044080		5.76		OLE-5 [Zea mays]
Zm00001d036835		5.733	3.74	Peroxidase 67 [Zea mays]
Zm00001d013907		5.719		nonspecific lipid-transfer protein [Zea mays]
Zm00001d033063		5.78		protein DETOXIFICATION 40 [Zea mays]
Zm00001d009328		5.692	1.954	uncharacterized protein LOC100279381 [Zea mays]
Zm00001d003417		5.69		putative purine permease 11 [Zea mays]
Zm00001d038729		5.689		hypothetical protein ZEAMMB73_Zm00001d038729 [Zea mays]
Zm00001d041985		5.662		uncharacterized protein LOC103650694 [Zea mays]
Zm00001d003624		5.659		U-box domain-containing protein 26 [Zea mays]
Zm00001d009646		5.634		scarecrow-like1 [Zea mays]	SCL1
Zm00001d019199		5.621		hypothetical protein ZEAMMB73_Zm00001d019199 [Zea mays]
Zm00001d031195		5.59		hypothetical protein ZEAMMB73_Zm00001d031195 [Zea mays]
Zm00001d005277		5.561		hypothetical protein ZEAMMB73_Zm00001d005277 [Zea mays]
Zm00001d024489		5.544		uncharacterized protein LOC100382923 [Zea mays]
Zm00001d032911		5.528		unknown [Zea mays]
Zm00001d043211		5.521		Subtilisin-like serine endopeptidase family protein [Zea mays]
Zm00001d024922		5.486		TPX2 (targeting protein for Xklp2) protein family [Zea mays]
Zm00001d026757		5.438		#N/A
Zm00001d018106		5.437		Protein EXORDIUM [Zea mays]
Zm00001d042164		5.435		calcium-transporting ATPase 1, plasma membrane-type [Zea mays]
Zm00001d015862		5.426		hypothetical protein ZEAMMB73_Zm00001d015862 [Zea mays]
Zm00001d035018		5.414		uncharacterized protein LOC100382943 precursor [Zea mays]
Zm00001d027924		5.411		uncharacterized protein LOC100216626 [Zea mays]	EREB179
Zm00001d020268		5.395		uncharacterized protein LOC100275127 [Zea mays]
Zm00001d007604		5.392		patatin-like protein 1 [Zea mays]
Zm00001d024324		5.382	1.876	ethylene-responsive transcription factor ERF098 [Zea mays]	EREB54
Zm00001d048883		5.377		hypothetical protein ZEAMMB73_Zm00001d048883 [Zea mays]
Zm00001d009487		5.367		uncharacterized protein LOC100278798 [Zea mays]
Zm00001d033049		5.351		ZIM motif family protein [Zea mays]	ZIM3
Zm00001d013109		5.323		uncharacterized protein LOC541988 [Zea mays]	CDPK10
Zm00001d025814		5.32		uncharacterized protein LOC107546775 precursor [Zea mays]
Zm00001d043740		5.283		Mitogen-activated protein kinase kinase kinase YODA [Zea mays]
Zm00001d029359		5.283		5-pentadecatrienyl resorcinol O-methyltransferase-like [Zea mays]	BX10
Zm00001d051778		5.22		UPF0481 protein At3g47200 [Zea mays]
Zm00001d026973		5.199		#N/A
Zm00001d016163		5.173		hypothetical protein ZEAMMB73_Zm00001d016163 [Zea mays]
Zm00001d010385		5.164		uncharacterized protein LOC100382412 isoform X1 [Zea mays]
Zm00001d028986		5.143		WUSCHEL-related homeobox 11 [Zea mays]	HB130
Zm00001d046334		5.126		tyrosine N-monooxygenase [Zea mays]	CYP9
Zm00001d021699		5.13		hypothetical protein ZEAMMB73_Zm00001d021699 [Zea mays]
Zm00001d033385		5.87		transferase, transferring glycosyl groups precursor [Zea mays]
Zm00001d048841		5.69		unknown [Zea mays]	UMC1509
Zm00001d045503		5.69		putative prolyl 4-hydroxylase 3 [Zea mays]
Zm00001d021324		5.68		putrescine hydroxycinnamoyltransferase 3 [Zea mays]
Zm00001d010885		5.55		hypothetical protein ZEAMMB73_Zm00001d010885 [Zea mays]
Zm00001d019873		5.54		hypothetical protein ZEAMMB73_Zm00001d019873 [Zea mays]
Zm00001d011656		5.54		mitogen-activated protein kinase kinase kinase 17 [Zea mays]
Zm00001d003191		5.33		Endochitinase EP3 [Zea mays]
Zm00001d039907		5.25		AP2/ERF and B3 domain-containing protein Os01g0141000 [Zea mays]
Zm00001d018082		5.2		trehalose-6-phosphate phosphatase7 [Zea mays]	TRPP7
Zm00001d020938		4.978		putative bZIP transcription factor superfamily protein isoform X1 [Zea mays]	BZIP7
Zm00001d018288		4.968		Ethylene-responsive transcription factor ERF018 [Zea mays]
Zm00001d044402		4.959		chlorophyll a-b binding protein 2 [Zea mays]
Zm00001d016316		4.95		Protein TIFY 10B [Zea mays]
Zm00001d047901		4.945		uncharacterized protein LOC100276872 isoform X1 [Zea mays]
Zm00001d003091		4.939		sialyltransferase-like protein 3 [Zea mays]
Zm00001d029341		4.94		Aldose 1-epimerase [Zea mays]
Zm00001d021781		4.896		carbohydrate transporter/ sugar porter [Zea mays]
Zm00001d035386		4.892		Bowman-Birk type trypsin inhibitor [Zea mays]
Zm00001d047478		4.887		uncharacterized protein LOC100278002 [Zea mays]
Zm00001d015721		4.877		cytochrome P450 734A2 isoform X3 [Zea mays]
Zm00001d021285		4.872	4.252	uncharacterized protein LOC100191342 [Zea mays]	SRS7
Zm00001d038450		4.852		uncharacterized protein LOC103630472 [Zea mays]
Zm00001d036159		4.852		Phenolic glucoside malonyltransferase 1 [Zea mays]
Zm00001d036016		4.835		uncharacterized protein LOC103629419 [Zea mays]
Zm00001d043663		4.831		putative WRKY transcription factor 50 [Zea mays]	WRKY73
Zm00001d005087		4.83		Homeodomain-like superfamily protein [Zea mays]	GLK35
Zm00001d029300		4.825		Low temperature viability protein [Zea mays]
Zm00001d039375		4.819	1.979	uncharacterized protein LOC111242784 [Zea mays]
Zm00001d021208		4.819		dehydration-responsive element-binding protein 1A [Zea mays]	EREB115
Zm00001d048208		4.818		putative AP2/EREBP transcription factor superfamily protein [Zea mays]	EREB71
Zm00001d003483		4.812		Cytokinin-O-glucosyltransferase 2 [Zea mays]
Zm00001d028103		4.774		uncharacterized protein LOC103632224 [Zea mays]
Zm00001d045375		4.752		Putative WRKY DNA-binding domain superfamily protein [Zea mays]	WRKY39
Zm00001d003363		4.738		ATFP4 [Zea mays]
Zm00001d002479		4.722		S-norcoclaurine synthase 2 [Zea mays]
Zm00001d025568		4.716		Myosin heavy chain-related protein [Zea mays]
Zm00001d047259		4.712		uncharacterized protein LOC100275030 [Zea mays]
Zm00001d012015		4.699		squamosa promoter-binding-like protein 2 isoform X1 [Zea mays]	SBP18
Zm00001d025145		4.696		hypothetical protein ZEAMMB73_Zm00001d025145 [Zea mays]
Zm00001d005919		4.694		putative HLH DNA-binding domain superfamily protein [Zea mays]	BHLH169
Zm00001d002072		4.69		uncharacterized protein LOC103645846 [Zea mays]
Zm00001d018809		4.663		glutathione transferase 6 [Zea mays]	GST6
Zm00001d010232		4.656		MADS transcription factor, partial [Zea mays]	ZMM29
Zm00001d034277		4.64		putative NAC domain transcription factor superfamily protein [Zea mays]	NACTF7
Zm00001d009999		4.636	2.664	Putative HLH DNA-binding domain superfamily protein [Zea mays]	BHLH44
Zm00001d032906		4.628	3.72	uncharacterized protein LOC100273083 [Zea mays]
Zm00001d045091		4.626		hydroxycinnamoyltransferase 4 [Zea mays]
Zm00001d029015		4.616		Phenylalanine ammonia-lyase 1 [Zea mays]
Zm00001d016101		4.613		hypothetical protein ZEAMMB73_Zm00001d016101 [Zea mays]
Zm00001d045896		4.592		uncharacterized protein LOC100272593 [Zea mays]
Zm00001d013370		4.592		symbiotic ammonium transporter isoform X1 [Zea mays]	BHLH18
Zm00001d035646		4.575		protein kinase precursor [Zea mays]
Zm00001d029618		4.575		hypothetical protein ZEAMMB73_Zm00001d029618 [Zea mays]
Zm00001d035055		4.572		peroxidase 47 [Zea mays]
Zm00001d024656		4.555		hypothetical protein ZEAMMB73_Zm00001d024656 [Zea mays]
Zm00001d018690		4.547		hypothetical protein ZEAMMB73_Zm00001d018690 [Zea mays]
Zm00001d003650		4.533		hypothetical protein ZEAMMB73_Zm00001d003650 [Zea mays]
Zm00001d026657		4.524		probable CCR4-associated factor 1 homolog 11 [Zea mays]
Zm00001d015884		4.517		Protein kinase [Zea mays]
Zm00001d043617		4.492		aspartyl protease family protein 2 [Zea mays]
Zm00001d005892		4.49		ethylene-responsive transcription factor ERF109-like [Zea mays]	EREB211
Zm00001d021942		4.479		uncharacterized protein LOC100501319 isoform X1 [Zea mays]
Zm00001d018819		4.463		viviparous-14 [Zea mays]	NCED5
Zm00001d016401		4.461	1.829	hypothetical protein ZEAMMB73_Zm00001d016401 [Zea mays]
Zm00001d032071		4.458		hypothetical protein ZEAMMB73_Zm00001d032071 [Zea mays]
Zm00001d022191		4.458	5.513	VQ motif-containing protein [Zea mays]
Zm00001d032854		4.444		Peroxidase 59 [Zea mays]
Zm00001d016718		4.441		protein IDA-LIKE 2 [Zea mays]
Zm00001d047251		4.436		pectinesterase [Zea mays]
Zm00001d014443		4.432		serine carboxypeptidase-like 18 isoform X2 [Zea mays]
Zm00001d039826		4.422		#N/A
Zm00001d010451		4.44		GDSL esterase/lipase [Zea mays]
Zm00001d005717		4.41		carbon-sulfur lyases [Zea mays]
Zm00001d040426		4.397		transcription factor CSA [Zea mays]	MYB43
Zm00001d041354		4.391		DNA polymerase epsilon catalytic subunit A [Zea mays]
Zm00001d002437		4.387		hypothetical protein ZEAMMB73_Zm00001d002437 [Zea mays]
Zm00001d003186		4.378	6.843	uncharacterized protein LOC109943986 [Zea mays]
Zm00001d034324		4.353		ARM repeat superfamily protein [Zea mays]
Zm00001d052537		4.347		ZCN6 [Zea mays]
Zm00001d015133		4.335		Metal transporter Nramp6 [Zea mays]
Zm00001d007451		4.32		CASP-like protein 4D1 [Zea mays]
Zm00001d021028		4.318		hypothetical protein ZEAMMB73_Zm00001d021028 [Zea mays]
Zm00001d032468		4.313	2.528	Cytochrome P450 CYP84A33v1 [Zea mays]
Zm00001d044734		4.295		U-box domain-containing protein 21 [Zea mays]
Zm00001d011755		4.292		oil body-associated protein 2B [Zea mays]
Zm00001d001769		4.265		E3 ubiquitin-protein ligase PUB23 [Zea mays]
Zm00001d042056		4.264	1.499	putative calcium-binding protein CML19 [Zea mays]
Zm00001d051468		4.258		uncharacterized protein LOC100217252 [Zea mays]
Zm00001d045119		4.257		uncharacterized protein LOC103639741 [Zea mays]
Zm00001d010450		4.254		uncharacterized protein LOC100382211 [Zea mays]
Zm00001d025479		4.246		uncharacterized protein LOC100278959 [Zea mays]	MADS30
Zm00001d047066		4.242		peroxidase 57 [Zea mays]
Zm00001d039524		4.226		uncharacterized protein LOC100280483 [Zea mays]
Zm00001d051653		4.225		#N/A
Zm00001d050563		4.218		hypothetical protein ZEAMMB73_Zm00001d050563, partial [Zea mays]
Zm00001d011872		4.218		CSC1-like protein At3g54510 [Zea mays]
Zm00001d021895		4.213		Beta-hexosaminidase [Zea mays]
Zm00001d036776		4.212		putative nucleolar protein 5-1, partial [Zea mays]
Zm00001d042875		4.27	3.82	uncharacterized protein LOC100275056 [Zea mays]
Zm00001d013385		4.193		scarecrow-like protein 4 [Zea mays]	GRAS55
Zm00001d030251		4.19		U-box domain-containing protein 21 [Zea mays]
Zm00001d027141		4.19		#N/A
Zm00001d014491		4.188		EF-hand Ca2+-binding protein CCD1 [Zea mays]
Zm00001d047194		4.183		5-pentadecatrienyl resorcinol O-methyltransferase [Zea mays]
Zm00001d030363		4.173		disease resistance response protein 206 precursor [Zea mays]
Zm00001d000977		4.173		#N/A
Zm00001d011259		4.171		Aldehyde dehydrogenase family 2 member C4 [Zea mays]
Zm00001d048949		4.157		uncharacterized protein LOC100191593 precursor [Zea mays]
Zm00001d028721		4.15		LOB domain protein 11 [Zea mays]	LBD4
Zm00001d033909		4.138		uncharacterized protein LOC100275716 [Zea mays]
Zm00001d009510		4.136		uncharacterized protein LOC100304289 isoform X1 [Zea mays]
Zm00001d034130		4.135		uncharacterized protein LOC103644045 [Zea mays]
Zm00001d012967		4.134		Zinc finger DNA-binding protein [Zea mays]
Zm00001d002984		4.119	5.755	Cytokinin-O-glucosyltransferase 1 [Zea mays]
Zm00001d018965		4.114		xylanase inhibitor protein 1 precursor [Zea mays]
Zm00001d006538		4.113	3.24	glucan endo-1,3-beta-glucosidase 7 [Zea mays]
Zm00001d045456		4.19		Zinc finger (C3HC4-type RING finger) family protein [Zea mays]
Zm00001d034536		4.1		Protein TIFY 10B [Zea mays]	ZIM19
Zm00001d042918		4.96		uncharacterized protein LOC100276522 [Zea mays]
Zm00001d016842		4.86		monooxygenase 1 [Zea mays]
Zm00001d052493		4.72		aluminum induced protein with YGL and LRDR motifs [Zea mays]
Zm00001d019258		4.61	4.78	UDP-glycosyltransferase 76C1 [Zea mays]
Zm00001d045738		4.45		zinc finger protein 6 [Zea mays]
Zm00001d017590		4.37		protein DETOXIFICATION 49 [Zea mays]
Zm00001d027232		4.31		hypothetical protein ZEAMMB73_Zm00001d027232 [Zea mays]
Zm00001d037005		4.16	3.12	berberine bridge enzyme-like 27 [Zea mays]
Zm00001d017268		4.16		myb-related protein Myb4 [Zea mays]	MYB41
Zm00001d036893		4.13		hypothetical protein ZEAMMB73_Zm00001d036893 [Zea mays]
Zm00001d048576		4.1		myosin heavy chain-related [Zea mays]
Zm00001d030737		4.1		protein rough sheath 2 [Zea mays]
Zm00001d028667		4.9		zinc finger protein ZAT12 [Zea mays]	ZNF4
Zm00001d029474		4.7		nodulation-signaling pathway 1 protein [Zea mays]	GRAS27
Zm00001d013313		4.5		#N/A
Zm00001d038471		4.1		U-box domain-containing protein 16 [Zea mays]
Zm00001d021836		4		polygalacturonase inhibitor 1 precursor [Zea mays]
Zm00001d034992		3.996		hypothetical protein ZEAMMB73_Zm00001d034992 [Zea mays]
Zm00001d018122		3.986		E3 ubiquitin-protein ligase ATL31 [Zea mays]
Zm00001d003745		3.984		ubiquitin-protein ligase [Zea mays]
Zm00001d027685		3.979		RING-H2 finger protein ATL1 [Zea mays]
Zm00001d024207		3.974	4.448	(S)-beta-macrocarpene synthase [Zea mays]	TPS6
Zm00001d046634		3.962		uncharacterized protein LOC100275352 [Zea mays]
Zm00001d038780		3.954		uncharacterized protein LOC100383996 [Zea mays]
Zm00001d034186		3.95		allene oxide synthase 1, chloroplastic [Zea mays]	AOS3
Zm00001d011023		3.938		uncharacterized protein LOC100383760 [Zea mays]
Zm00001d018823		3.929	3.584	RING-H2 finger protein ATL2I [Zea mays]
Zm00001d028046		3.919		Putative pentatricopeptide repeat-containing protein [Zea mays]
Zm00001d040245		3.918		uncharacterized LOC100037813 precursor [Zea mays]
Zm00001d034068		3.911	3.786	uncharacterized protein LOC100274523 [Zea mays]
Zm00001d039313		3.97	6.753	uncharacterized LOC100194400 [Zea mays]	OFP13
Zm00001d022549		3.92		probable serine/threonine-protein kinase PBL4 isoform X2 [Zea mays]
Zm00001d042572		3.899	2.456	uncharacterized protein LOC100279141 [Zea mays]
Zm00001d017713		3.895		uncharacterized protein LOC100383742 isoform X1 [Zea mays]
Zm00001d047202		3.885		proline-rich receptor-like protein kinase PERK2 [Zea mays]
Zm00001d009140		3.876		unknown [Zea mays]
Zm00001d032363		3.864		uncharacterized protein LOC100217274 [Zea mays]
Zm00001d030915		3.861		uncharacterized protein LOC100276732 [Zea mays]	UMC2233
Zm00001d048565		3.831		alpha/beta-Hydrolases superfamily protein [Zea mays]
Zm00001d017386		3.819		remorin isoform X1 [Zea mays]
Zm00001d035619		3.817		histone H2A.2.1 [Zea mays]
Zm00001d027948		3.815		uncharacterized protein LOC100383097 [Zea mays]	HCT2
Zm00001d035080		3.813		hypothetical protein ZEAMMB73_Zm00001d035080 [Zea mays]
Zm00001d026467		3.84		Luminal-binding protein 2 [Zea mays]
Zm00001d038884		3.83		Putative MAPKKK family protein kinase [Zea mays]
Zm00001d014074		3.83		CCT motif family protein [Zea mays]
Zm00001d017612		3.82		RING zinc finger protein-like [Zea mays]
Zm00001d011297		3.791		putative MYB DNA-binding domain superfamily protein isoform X3 [Zea mays]	MYBR35
Zm00001d043338		3.788	2.236	uncharacterized protein LOC100275330 [Zea mays]
Zm00001d028400		3.787		Pathogenesis-related thaumatin superfamily protein [Zea mays]
Zm00001d034642		3.777		uncharacterized protein LOC107648850 [Zea mays]
Zm00001d024273		3.771		uncharacterized protein LOC100382139 isoform X1 [Zea mays]	SACD10
[truncated: 4,035 more rows]

## Sheet: Table S4
Table S4. Fold change of gene expression profiles detected by qRT-PCR.
ID	Les4	Les10	Les17
Zm00001d050224	2.43515	1.63903	1.1295
Zm00001d052992	2.78713	6.68739	1.47761
Zm00001d038891	0.248293	0.119777	0.254754
Zm00001d009296	4.56265	61.9137	29.3642
Zm00001d032103	17.2253	1.53105	1.37495
Zm00001d038555	5.78131	1.05347	5.90797
Zm00001d051163	2.01734	4.80962	18.8264

## Sheet: Table S5
Table S5. Gene ontology term analysis of common and specific differentially expressed genes.
GO analysis of DEGs in Les4 mutant versus wild type					GO analysis of DEGs in Les10 mutant versus wild type					GO analysis of DEGs in Les17 mutant versus wild type						GO analysis of CGs in Les4, Les10 and Les17					GO analysis of SGs in Les4					GO analysis of SGs in Les10					GO analysis of SGs in Les17
Term	ID	Description	FDR		Term	ID	Description	FDR		Term	ID	Description	FDR		Term	ID	Description	FDR		Term	ID	Description	FDR		Term	ID	Description	FDR		Term	ID	Description	FDR
GO-BP	GO:0006720	isoprenoid metabolic process	3.03183e-12		GO-BP	GO:0009611	response to wounding	9.2623e-11		GO-BP	GO:0042742	defense response to bacterium	4.74135e-08		GO-BP	GO:0010243	response to organonitrogen compound	5.76762e-14		GO-BP	GO:0016042	lipid catabolic process	0.00048		GO-BP	GO:0009611	response to wounding	2.39328e-15		GO-BP	GO:0009627	systemic acquired resistance	0.00018782
	GO:0006081	cellular aldehyde metabolic process	3.03183e-12			GO:0042493	response to drug	9.2623e-11			GO:0042493	response to drug	8.91775e-08			GO:0010200	response to chitin	5.76762e-14			GO:0071281	cellular response to iron ion	0.03			GO:0010200	response to chitin	2.39328e-15			GO:0071446	cellular response to salicylic acid stimulus	0.00127345
	GO:0019682	glyceraldehyde-3-phosphate metabolic process	3.03183e-12			GO:0010200	response to chitin	1.45446e-10			GO:0009611	response to wounding	2.4987e-05			GO:0008219	cell death	1.3406e-13			GO:0009718	anthocyanin-containing compound biosynthetic process	0.041			GO:0010243	response to organonitrogen compound	2.39328e-15			GO:0071407	cellular response to organic cyclic compound	0.00127345
	GO:0008299	isoprenoid biosynthetic process	1.23644e-11			GO:0010817	regulation of hormone levels	1.45446e-10			GO:0002229	defense response to oomycetes	9.46037e-05			GO:0002682	regulation of immune system process	2.27686e-13			GO:0052696	flavonoid glucuronidation	0.042			GO:0009753	response to jasmonic acid	3.31876e-11			GO:0009626	plant-type hypersensitive response	0.00127345
	GO:0009240	isopentenyl diphosphate biosynthetic process	4.39628e-10			GO:0042445	hormone metabolic process	2.22458e-10			GO:0002239	response to oomycetes	9.46037e-05			GO:0009626	plant-type hypersensitive response	2.27686e-13			GO:0009825	multidimensional cell growth	0.045			GO:0006720	isoprenoid metabolic process	5.81738e-11			GO:0071236	cellular response to antibiotic	0.00127345
	GO:0046490	isopentenyl diphosphate metabolic process	4.39628e-10			GO:0044262	cellular carbohydrate metabolic process	1.95314e-09			GO:0010200	response to chitin	9.46037e-05			GO:0034050	host programmed cell death induced by symbiont	2.27686e-13			GO:0042450	arginine biosynthetic process via ornithine	0.05			GO:0009723	response to ethylene	5.81738e-11			GO:0034050	host programmed cell death induced by symbiont	0.00127345
	GO:0019288	isopentenyl diphosphate biosynthetic process, methylerythritol 4-phosphate pathway	8.95366e-10			GO:0032787	monocarboxylic acid metabolic process	2.85034e-08			GO:0002376	immune system process	9.46037e-05			GO:0010941	regulation of cell death	2.41188e-13		GO-CC	GO:0005886	plasma membrane	4.6e-05			GO:0009414	response to water deprivation	4.57465e-10			GO:0012501	programmed cell death	0.00150842
	GO:0015979	photosynthesis	2.16523e-09			GO:0002376	immune system process	2.25946e-07			GO:0008219	cell death	9.46037e-05			GO:0045088	regulation of innate immune response	5.41063e-13			GO:0005737	cytoplasm	0.026			GO:0008299	isoprenoid biosynthetic process	4.92146e-10			GO:0008219	cell death	0.00157568
	GO:0042440	pigment metabolic process	7.56135e-08			GO:0042742	defense response to bacterium	2.25946e-07			GO:0009698	phenylpropanoid metabolic process	9.46037e-05			GO:0012501	programmed cell death	5.41063e-13			GO:0016020	membrane	0.029			GO:0019682	glyceraldehyde-3-phosphate metabolic process	4.96828e-10			GO:0080135	regulation of cellular response to stress	0.00157568
	GO:0046148	pigment biosynthetic process	7.56135e-08			GO:0009415	response to water	2.37951e-07			GO:0006955	immune response	9.46037e-05			GO:0050776	regulation of immune response	5.41063e-13			GO:0005794	Golgi apparatus	0.04			GO:0006972	hyperosmotic response	7.40792e-10			GO:0048878	chemical homeostasis	0.00157568
	GO:0005984	disaccharide metabolic process	7.56135e-08			GO:1901615	organic hydroxy compound metabolic process	2.37951e-07			GO:0009808	lignin metabolic process	9.66567e-05			GO:0043067	regulation of programmed cell death	6.02261e-13		GO-MF	GO:0004674	protein serine/threonine kinase activity	0.00077			GO:0009415	response to water	8.30858e-10			GO:0009863	salicylic acid mediated signaling pathway	0.00157568
	GO:0005982	starch metabolic process	2.00155e-07			GO:0042446	hormone biosynthetic process	2.82774e-07			GO:0009699	phenylpropanoid biosynthetic process	0.000152427			GO:0010363	regulation of plant-type hypersensitive response	6.53555e-13			GO:0043565	sequence-specific DNA binding	0.0016			GO:0006081	cellular aldehyde metabolic process	8.96751e-09			GO:0035690	cellular response to drug	0.00157568
	GO:0009311	oligosaccharide metabolic process	2.00155e-07			GO:0009414	response to water deprivation	2.88732e-07			GO:0045087	innate immune response	0.00018453			GO:0080135	regulation of cellular response to stress	1.61613e-12			GO:0015171	amino acid transmembrane transporter activity	0.026			GO:0009695	jasmonic acid biosynthetic process	1.61381e-08			GO:0009751	response to salicylic acid	0.00169367
	GO:0019684	photosynthesis, light reaction	3.03113e-07			GO:1901698	response to nitrogen compound	4.19153e-07			GO:0071229	cellular response to acid chemical	0.00018453			GO:0006612	protein targeting to membrane	4.74438e-12			GO:0005515	protein binding	0.027			GO:0042538	hyperosmotic salinity response	2.28682e-08			GO:0046189	phenol-containing compound biosynthetic process	0.00169367
	GO:0033013	tetrapyrrole metabolic process	4.62444e-07			GO:0016051	carbohydrate biosynthetic process	4.19153e-07			GO:0009809	lignin biosynthetic process	0.00018713			GO:0072657	protein localization to membrane	5.09129e-12			GO:0008194	UDP-glycosyltransferase activity	0.031			GO:0071396	cellular response to lipid	2.30317e-08			GO:0009267	cellular response to starvation	0.00193575
	GO:0008654	phospholipid biosynthetic process	5.79981e-07			GO:0006955	immune response	1.02192e-06			GO:0019748	secondary metabolic process	0.000311239			GO:0090150	establishment of protein localization to membrane	5.09129e-12			GO:0003779	actin binding	0.031			GO:0009694	jasmonic acid metabolic process	3.9013e-08			GO:0042594	response to starvation	0.00247414
	GO:0009657	plastid organization	5.93722e-07			GO:0044264	cellular polysaccharide metabolic process	1.29743e-06			GO:0046677	response to antibiotic	0.000352316			GO:0050832	defense response to fungus	3.37905e-11			GO:0080044	quercetin 7-O-glucosyltransferase activity	0.036			GO:0050832	defense response to fungus	4.04483e-08			GO:0018958	phenol-containing compound metabolic process	0.00293712
	GO:0009767	photosynthetic electron transport chain	7.98359e-07			GO:0010243	response to organonitrogen compound	1.55753e-06			GO:0009753	response to jasmonic acid	0.000352316			GO:0043069	negative regulation of programmed cell death	1.2711e-10			GO:0004806	triglyceride lipase activity	0.038			GO:0006733	oxidoreduction coenzyme metabolic process	4.04483e-08			GO:0031669	cellular response to nutrient levels	0.00293712
	GO:0006090	pyruvate metabolic process	7.98359e-07			GO:0071456	cellular response to hypoxia	2.56816e-06			GO:0034637	cellular carbohydrate biosynthetic process	0.000582957			GO:0060548	negative regulation of cell death	1.83848e-10			GO:0080043	quercetin 3-O-glucosyltransferase activity	0.038			GO:0012501	programmed cell death	4.04483e-08			GO:0031668	cellular response to extracellular stimulus	0.00293712
	GO:0009695	jasmonic acid biosynthetic process	9.57393e-07			GO:0036294	cellular response to decreased oxygen levels	3.2115e-06			GO:0010817	regulation of hormone levels	0.000582957			GO:0009611	response to wounding	4.46556e-10			GO:0008081	phosphoric diester hydrolase activity	0.046			GO:0009751	response to salicylic acid	4.73377e-08			GO:0071496	cellular response to external stimulus	0.00293712
	GO:0006644	phospholipid metabolic process	1.00382e-06			GO:0071453	cellular response to oxygen levels	3.2115e-06			GO:0044262	cellular carbohydrate metabolic process	0.000582957			GO:0002679	respiratory burst involved in defense response	5.32331e-10								GO:0042440	pigment metabolic process	5.03582e-08			GO:0009697	salicylic acid biosynthetic process	0.00293712
	GO:0006778	porphyrin-containing compound metabolic process	1.00382e-06			GO:0006721	terpenoid metabolic process	4.02365e-06			GO:0032787	monocarboxylic acid metabolic process	0.000903571			GO:0045730	respiratory burst	5.32331e-10								GO:0009240	isopentenyl diphosphate biosynthetic process	5.03582e-08			GO:0034976	response to endoplasmic reticulum stress	0.00353985
	GO:0015994	chlorophyll metabolic process	1.27053e-06			GO:0045087	innate immune response	5.77859e-06			GO:0009751	response to salicylic acid	0.000903571			GO:0035556	intracellular signal transduction	5.82469e-10								GO:0046490	isopentenyl diphosphate metabolic process	5.03582e-08			GO:0009696	salicylic acid metabolic process	0.00448368
	GO:0009694	jasmonic acid metabolic process	1.27053e-06			GO:0071229	cellular response to acid chemical	5.79568e-06			GO:0042537	benzene-containing compound metabolic process	0.0010717			GO:0042742	defense response to bacterium	2.7318e-09								GO:0033013	tetrapyrrole metabolic process	5.25412e-08			GO:0010363	regulation of plant-type hypersensitive response	0.00448368
	GO:0009773	photosynthetic electron transport in photosystem I	1.78342e-06			GO:0006720	isoprenoid metabolic process	5.91314e-06			GO:0010243	response to organonitrogen compound	0.00132593			GO:0009627	systemic acquired resistance	6.15521e-09								GO:0006090	pyruvate metabolic process	6.87459e-08			GO:0009991	response to extracellular stimulus	0.00448368
	GO:0006733	oxidoreduction coenzyme metabolic process	2.85984e-06			GO:0009409	response to cold	6.37224e-06			GO:0031347	regulation of defense response	0.00137125			GO:0009696	salicylic acid metabolic process	1.17233e-08								GO:0042742	defense response to bacterium	1.01835e-07			GO:0007167	enzyme linked receptor protein signaling pathway	0.00448368
	GO:0006098	pentose-phosphate shunt	6.13046e-06			GO:0019748	secondary metabolic process	6.37224e-06			GO:0016051	carbohydrate biosynthetic process	0.00145888			GO:0016999	antibiotic metabolic process	1.82084e-08								GO:0006778	porphyrin-containing compound metabolic process	1.20246e-07			GO:0007169	transmembrane receptor protein tyrosine kinase signaling pathway	0.00448368
	GO:0051156	glucose 6-phosphate metabolic process	6.13046e-06			GO:0009808	lignin metabolic process	6.37224e-06			GO:0009074	aromatic amino acid family catabolic process	0.00145888			GO:0010310	regulation of hydrogen peroxide metabolic process	3.41688e-08								GO:0009738	abscisic acid-activated signaling pathway	1.45764e-07			GO:0031667	response to nutrient levels	0.00448368
	GO:0010243	response to organonitrogen compound	9.11847e-06			GO:0001666	response to hypoxia	6.37224e-06			GO:0009072	aromatic amino acid family metabolic process	0.00145888			GO:0018958	phenol-containing compound metabolic process	3.41688e-08								GO:0008219	cell death	1.56743e-07			GO:0042537	benzene-containing compound metabolic process	0.00448368
	GO:0006739	NADP metabolic process	9.11847e-06			GO:0044042	glucan metabolic process	7.28225e-06			GO:0044550	secondary metabolite biosynthetic process	0.00145888			GO:0000165	MAPK cascade	6.42484e-08								GO:0009767	photosynthetic electron transport chain	1.73016e-07			GO:0009308	amine metabolic process	0.00489708
	GO:0010200	response to chitin	1.17151e-05			GO:0034637	cellular carbohydrate biosynthetic process	7.40024e-06			GO:1901698	response to nitrogen compound	0.00155615			GO:0023014	signal transduction by protein phosphorylation	6.42484e-08								GO:0019288	isopentenyl diphosphate biosynthetic process, methylerythritol 4-phosphate pathway	1.73016e-07			GO:0045088	regulation of innate immune response	0.0049915
	GO:0019252	starch biosynthetic process	1.3419e-05			GO:0006073	cellular glucan metabolic process	7.63565e-06			GO:0006558	L-phenylalanine metabolic process	0.00179957			GO:0031348	negative regulation of defense response	6.42484e-08								GO:0043067	regulation of programmed cell death	3.66468e-07			GO:0007166	cell surface receptor signaling pathway	0.0049915
	GO:0009611	response to wounding	1.51351e-05			GO:0009698	phenylpropanoid metabolic process	8.56781e-06			GO:1902221	erythrose 4-phosphate/phosphoenolpyruvate family amino acid metabolic process	0.00179957			GO:0009862	systemic acquired resistance, salicylic acid mediated signaling pathway	7.30259e-08								GO:0071215	cellular response to abscisic acid stimulus	3.76494e-07			GO:0050776	regulation of immune response	0.00500883
	GO:0031408	oxylipin biosynthetic process	2.25015e-05			GO:0042180	cellular ketone metabolic process	8.56781e-06			GO:0032101	regulation of response to external stimulus	0.0018306			GO:0009751	response to salicylic acid	7.79287e-08								GO:0097306	cellular response to alcohol	3.76494e-07			GO:0002682	regulation of immune system process	0.005177
	GO:0000023	maltose metabolic process	2.37574e-05			GO:0036293	response to decreased oxygen levels	9.38486e-06			GO:0042445	hormone metabolic process	0.00183796			GO:0017000	antibiotic biosynthetic process	1.14812e-07								GO:0015979	photosynthesis	3.82126e-07			GO:0042546	cell wall biogenesis	0.005177
	GO:0033014	tetrapyrrole biosynthetic process	2.94886e-05			GO:0009753	response to jasmonic acid	1.00006e-05			GO:0080134	regulation of response to stress	0.00280033			GO:2000377	regulation of reactive oxygen species metabolic process	1.20578e-07								GO:0019362	pyridine nucleotide metabolic process	4.52596e-07			GO:0042592	homeostatic process	0.00525688
	GO:0015995	chlorophyll biosynthetic process	3.99156e-05			GO:0070482	response to oxygen levels	1.02218e-05			GO:0044264	cellular polysaccharide metabolic process	0.00318765			GO:0042537	benzene-containing compound metabolic process	1.24251e-07								GO:0015994	chlorophyll metabolic process	4.94133e-07			GO:0044036	cell wall macromolecule metabolic process	0.00525688
	GO:0010016	shoot system morphogenesis	4.35063e-05			GO:0005982	starch metabolic process	1.52991e-05			GO:0048366	leaf development	0.00339089			GO:0051193	regulation of cofactor metabolic process	1.42336e-07								GO:0002682	regulation of immune system process	5.13953e-07			GO:0010383	cell wall polysaccharide metabolic process	0.00553126
	GO:0031407	oxylipin metabolic process	4.70762e-05			GO:0034220	ion transmembrane transport	2.33706e-05			GO:0009636	response to toxic substance	0.00341717			GO:0009697	salicylic acid biosynthetic process	1.49109e-07								GO:0010941	regulation of cell death	7.10793e-07			GO:0031348	negative regulation of defense response	0.00598364
	GO:0022900	electron transport chain	5.33883e-05			GO:0006820	anion transport	2.33706e-05			GO:0071456	cellular response to hypoxia	0.00341717			GO:0046189	phenol-containing compound biosynthetic process	3.36023e-07								GO:0050776	regulation of immune response	8.01991e-07			GO:0043067	regulation of programmed cell death	0.00637292
	GO:0046173	polyol biosynthetic process	5.44393e-05			GO:0008219	cell death	2.96894e-05			GO:0009626	plant-type hypersensitive response	0.00363807			GO:0009863	salicylic acid mediated signaling pathway	6.04483e-07								GO:0072524	pyridine-containing compound metabolic process	8.56783e-07			GO:0010941	regulation of cell death	0.00776484
	GO:0006779	porphyrin-containing compound biosynthetic process	6.33244e-05			GO:0072330	monocarboxylic acid biosynthetic process	3.06806e-05			GO:0036294	cellular response to decreased oxygen levels	0.00363807			GO:0071446	cellular response to salicylic acid stimulus	6.50437e-07								GO:0009626	plant-type hypersensitive response	9.80733e-07			GO:0017000	antibiotic biosynthetic process	0.00808868
	GO:0019216	regulation of lipid metabolic process	6.33244e-05			GO:2000070	regulation of response to water deprivation	5.00617e-05			GO:0071453	cellular response to oxygen levels	0.00363807			GO:0035690	cellular response to drug	6.86509e-07								GO:0034050	host programmed cell death induced by symbiont	1.06316e-06			GO:0006612	protein targeting to membrane	0.00994782
	GO:0009668	plastid membrane organization	6.55872e-05			GO:0042537	benzene-containing compound metabolic process	5.36143e-05			GO:0048544	recognition of pollen	0.00397029			GO:0071236	cellular response to antibiotic	9.53988e-07								GO:0046496	nicotinamide nucleotide metabolic process	1.28673e-06			GO:0072657	protein localization to membrane	0.0103311
	GO:0010027	thylakoid membrane organization	6.55872e-05			GO:0007568	aging	6.11224e-05			GO:0034050	host programmed cell death induced by symbiont	0.00397029			GO:0042743	hydrogen peroxide metabolic process	1.07585e-06								GO:0045088	regulation of innate immune response	1.29031e-06			GO:0090150	establishment of protein localization to membrane	0.0103311
	GO:0009658	chloroplast organization	7.96751e-05			GO:0015849	organic acid transport	6.11224e-05			GO:0006813	potassium ion transport	0.00397029			GO:0009805	coumarin biosynthetic process	1.11662e-06								GO:0035690	cellular response to drug	1.44646e-06			GO:0055082	cellular chemical homeostasis	0.0105417
	GO:0044275	cellular carbohydrate catabolic process	8.52332e-05			GO:0046942	carboxylic acid transport	6.11224e-05			GO:0006559	L-phenylalanine catabolic process	0.00397029			GO:0009804	coumarin metabolic process	1.29098e-06								GO:0009692	ethylene metabolic process	1.44646e-06			GO:0050801	ion homeostasis	0.0115135
	GO:0009753	response to jasmonic acid	9.40415e-05			GO:0098656	anion transmembrane transport	7.96487e-05			GO:1902222	erythrose 4-phosphate/phosphoenolpyruvate family amino acid catabolic process	0.00397029			GO:0002252	immune effector process	1.57478e-06								GO:0009693	ethylene biosynthetic process	1.44646e-06			GO:0044038	cell wall macromolecule biosynthetic process	0.0123367
	GO:0006721	terpenoid metabolic process	0.000114156			GO:0009809	lignin biosynthetic process	8.52814e-05			GO:0009814	defense response, incompatible interaction	0.00402144			GO:0009595	detection of biotic stimulus	4.3465e-06								GO:0043449	cellular alkene metabolic process	1.44646e-06			GO:0070589	cellular component macromolecule biosynthetic process	0.0123367
	GO:0016108	tetraterpenoid metabolic process	0.000144012			GO:0030001	metal ion transport	8.82403e-05			GO:0015718	monocarboxylic acid transport	0.00449312			GO:0009753	response to jasmonic acid	4.35176e-06								GO:0043450	alkene biosynthetic process	1.44646e-06			GO:0070592	cell wall polysaccharide biosynthetic process	0.0123367
	GO:0016116	carotenoid metabolic process	0.000144012			GO:0016114	terpenoid biosynthetic process	8.94337e-05			GO:0010150	leaf senescence	0.0048477			GO:0048585	negative regulation of response to stimulus	4.37886e-06								GO:1900673	olefin metabolic process	1.44646e-06			GO:0019725	cellular homeostasis	0.0159058
	GO:0019362	pyridine nucleotide metabolic process	0.000176779			GO:0015711	organic anion transport	0.000113639			GO:0008037	cell recognition	0.0048477			GO:0072593	reactive oxygen species metabolic process	5.80425e-06								GO:1900674	olefin biosynthetic process	1.44646e-06			GO:0010243	response to organonitrogen compound	0.0165611
	GO:0009692	ethylene metabolic process	0.000177864			GO:0090693	plant organ senescence	0.000125679			GO:0090332	stomatal closure	0.0048477			GO:0009812	flavonoid metabolic process	6.15787e-06								GO:0035556	intracellular signal transduction	1.62239e-06			GO:0009832	plant-type cell wall biogenesis	0.0165808
	GO:0009693	ethylene biosynthetic process	0.000177864			GO:0009072	aromatic amino acid family metabolic process	0.000135182			GO:0009409	response to cold	0.0048477			GO:0009813	flavonoid biosynthetic process	7.24707e-06								GO:0009657	plastid organization	2.23919e-06			GO:0048585	negative regulation of response to stimulus	0.0198534
	GO:0043449	cellular alkene metabolic process	0.000177864			GO:0009751	response to salicylic acid	0.00014681			GO:0002237	response to molecule of bacterial origin	0.00501935			GO:0009699	phenylpropanoid biosynthetic process	9.78095e-06								GO:0080135	regulation of cellular response to stress	3.97575e-06			GO:0006972	hyperosmotic response	0.0215204
	GO:0043450	alkene biosynthetic process	0.000177864			GO:0008299	isoprenoid biosynthetic process	0.000147158			GO:0046777	protein autophosphorylation	0.00501935			GO:0009867	jasmonic acid mediated signaling pathway	9.78095e-06								GO:0002252	immune effector process	4.55753e-06			GO:0010393	galacturonan metabolic process	0.0234592
	GO:1900673	olefin metabolic process	0.000177864			GO:0044282	small molecule catabolic process	0.000150841			GO:0001666	response to hypoxia	0.00501935			GO:0071395	cellular response to jasmonic acid stimulus	9.78095e-06								GO:0010363	regulation of plant-type hypersensitive response	4.55753e-06			GO:0045488	pectin metabolic process	0.0234592
	GO:1900674	olefin biosynthetic process	0.000177864			GO:0016999	antibiotic metabolic process	0.000180269			GO:0000271	polysaccharide biosynthetic process	0.00548692			GO:0015711	organic anion transport	2.04241e-05								GO:0046686	response to cadmium ion	4.99582e-06			GO:0009074	aromatic amino acid family catabolic process	0.0234592
	GO:0061024	membrane organization	0.000202897			GO:0009620	response to fungus	0.000216556			GO:0031349	positive regulation of defense response	0.00559161			GO:0009698	phenylpropanoid metabolic process	2.94499e-05								GO:0006739	NADP metabolic process	5.00896e-06			GO:0016052	carbohydrate catabolic process	0.0234592
	GO:0005983	starch catabolic process	0.000225675			GO:0005976	polysaccharide metabolic process	0.000216556			GO:0009991	response to extracellular stimulus	0.00571047			GO:0015849	organic acid transport	3.31191e-05								GO:0006612	protein targeting to membrane	5.86011e-06			GO:0010200	response to chitin	0.0234592
	GO:0009251	glucan catabolic process	0.000225675			GO:0032350	regulation of hormone metabolic process	0.000231257			GO:0012501	programmed cell death	0.00586387			GO:0046942	carboxylic acid transport	3.31191e-05								GO:0009773	photosynthetic electron transport in photosystem I	5.95156e-06			GO:0015698	inorganic anion transport	0.0234592
	GO:0044247	cellular polysaccharide catabolic process	0.000225675			GO:0034285	response to disaccharide	0.000247818			GO:0036293	response to decreased oxygen levels	0.00586387			GO:0034976	response to endoplasmic reticulum stress	4.44603e-05								GO:0046148	pigment biosynthetic process	5.95156e-06			GO:0016999	antibiotic metabolic process	0.0256307
	GO:0072524	pyridine-containing compound metabolic process	0.000226728			GO:0009074	aromatic amino acid family catabolic process	0.000254817			GO:0015711	organic anion transport	0.00594824			GO:0043900	regulation of multi-organism process	8.56132e-05								GO:0002679	respiratory burst involved in defense response	6.26218e-06			GO:0018377	protein myristoylation	0.0269125
	GO:0016109	tetraterpenoid biosynthetic process	0.000231839			GO:1901617	organic hydroxy compound biosynthetic process	0.00030643			GO:0070482	response to oxygen levels	0.00602528			GO:0051606	detection of stimulus	8.56132e-05								GO:0045730	respiratory burst	6.26218e-06			GO:0009692	ethylene metabolic process	0.0269125
	GO:0016117	carotenoid biosynthetic process	0.000231839			GO:0009699	phenylpropanoid biosynthetic process	0.000340194			GO:0033692	cellular polysaccharide biosynthetic process	0.00615439			GO:0044550	secondary metabolite biosynthetic process	0.000145166								GO:0006098	pentose-phosphate shunt	6.96331e-06			GO:0009693	ethylene biosynthetic process	0.0269125
	GO:0046496	nicotinamide nucleotide metabolic process	0.000254806			GO:0006865	amino acid transport	0.000382211			GO:0009867	jasmonic acid mediated signaling pathway	0.00615439			GO:0030968	endoplasmic reticulum unfolded protein response	0.000167605								GO:0051156	glucose 6-phosphate metabolic process	6.96331e-06			GO:0043449	cellular alkene metabolic process	0.0269125
	GO:0019751	polyol metabolic process	0.000311615			GO:0046686	response to cadmium ion	0.000426209			GO:0090693	plant organ senescence	0.00639775			GO:0006986	response to unfolded protein	0.000178701								GO:0072657	protein localization to membrane	6.96331e-06			GO:0043450	alkene biosynthetic process	0.0269125
	GO:0010264	myo-inositol hexakisphosphate biosynthetic process	0.000353607			GO:0009743	response to carbohydrate	0.000536336			GO:0009620	response to fungus	0.0073659			GO:0034620	cellular response to unfolded protein	0.000178701								GO:0090150	establishment of protein localization to membrane	6.96331e-06			GO:1900673	olefin metabolic process	0.0269125
	GO:0033517	myo-inositol hexakisphosphate metabolic process	0.000353607			GO:0002239	response to oomycetes	0.000597473			GO:0009627	systemic acquired resistance	0.0073659			GO:0035967	cellular response to topologically incorrect protein	0.000178701								GO:0006865	amino acid transport	7.5933e-06			GO:1900674	olefin biosynthetic process	0.0269125
	GO:0006073	cellular glucan metabolic process	0.000386243			GO:1901605	alpha-amino acid metabolic process	0.000599515			GO:1901264	carbohydrate derivative transport	0.00839326			GO:0009963	positive regulation of flavonoid biosynthetic process	0.000191752								GO:0071446	cellular response to salicylic acid stimulus	7.96477e-06			GO:0006576	cellular biogenic amine metabolic process	0.0317995
	GO:0044042	glucan metabolic process	0.000386243			GO:0010150	leaf senescence	0.000606392			GO:0071805	potassium ion transmembrane transport	0.00839326			GO:0006865	amino acid transport	0.000196428								GO:0009311	oligosaccharide metabolic process	8.26135e-06			GO:0006497	protein lipidation	0.0329913
	GO:0032958	inositol phosphate biosynthetic process	0.000402816			GO:0010038	response to metal ion	0.000662142			GO:0071395	cellular response to jasmonic acid stimulus	0.00839326			GO:0071396	cellular response to lipid	0.000354546								GO:0071236	cellular response to antibiotic	8.67129e-06			GO:0042157	lipoprotein metabolic process	0.0329913
	GO:0016114	terpenoid biosynthetic process	0.000547843			GO:0000271	polysaccharide biosynthetic process	0.000747229			GO:0032103	positive regulation of response to external stimulus	0.00874386			GO:0015802	basic amino acid transport	0.000428853								GO:0015849	organic acid transport	9.5185e-06			GO:0042158	lipoprotein biosynthetic process	0.0329913
	GO:0048439	flower morphogenesis	0.000547843			GO:1903825	organic acid transmembrane transport	0.000772735			GO:0009404	toxin metabolic process	0.00937722			GO:0009738	abscisic acid-activated signaling pathway	0.000617917								GO:0046942	carboxylic acid transport	9.5185e-06			GO:0055080	cation homeostasis	0.0354612
	GO:0006633	fatty acid biosynthetic process	0.000562889			GO:1905039	carboxylic acid transmembrane transport	0.000772735			GO:2000022	regulation of jasmonic acid mediated signaling pathway	0.00956716			GO:0009962	regulation of flavonoid biosynthetic process	0.000692152								GO:0005984	disaccharide metabolic process	1.09746e-05			GO:0010410	hemicellulose metabolic process	0.0386727
	GO:0046351	disaccharide biosynthetic process	0.00100921			GO:0044550	secondary metabolite biosynthetic process	0.000879034			GO:0014070	response to organic cyclic compound	0.0102514			GO:0015696	ammonium transport	0.000828601								GO:0009867	jasmonic acid mediated signaling pathway	1.78578e-05			GO:0009072	aromatic amino acid family metabolic process	0.0394621
	GO:0042737	drug catabolic process	0.00102352			GO:0044247	cellular polysaccharide catabolic process	0.000934047			GO:0010941	regulation of cell death	0.0103302			GO:0015748	organophosphate ester transport	0.00083762								GO:0071395	cellular response to jasmonic acid stimulus	1.78578e-05			GO:0044106	cellular amine metabolic process	0.0419622
	GO:0071396	cellular response to lipid	0.00182773			GO:0080134	regulation of response to stress	0.000964461			GO:0009875	pollen-pistil interaction	0.0104021			GO:0071215	cellular response to abscisic acid stimulus	0.00105287								GO:0031408	oxylipin biosynthetic process	1.78578e-05			GO:0006813	potassium ion transport	0.0419622
	GO:0006066	alcohol metabolic process	0.00187549			GO:0006066	alcohol metabolic process	0.000997439			GO:0034219	carbohydrate transmembrane transport	0.0104176			GO:0097306	cellular response to alcohol	0.00105287								GO:0019684	photosynthesis, light reaction	1.80207e-05			GO:0098771	inorganic ion homeostasis	0.0458375
	GO:0046165	alcohol biosynthetic process	0.0022454			GO:0008643	carbohydrate transport	0.0010084			GO:0002831	regulation of response to biotic stimulus	0.0128379			GO:0010167	response to nitrate	0.00125705								GO:0015711	organic anion transport	1.84048e-05			GO:0002237	response to molecule of bacterial origin	0.0458375
	GO:0001505	regulation of neurotransmitter levels	0.0022454			GO:0012501	programmed cell death	0.0010084			GO:0018958	phenol-containing compound metabolic process	0.0131205			GO:0009695	jasmonic acid biosynthetic process	0.00140512								GO:0006644	phospholipid metabolic process	2.58101e-05			GO:0070838	divalent metal ion transport	0.0458375
	GO:0042133	neurotransmitter metabolic process	0.0022454			GO:0016101	diterpenoid metabolic process	0.00103145			GO:0071496	cellular response to external stimulus	0.013171			GO:0015706	nitrate transport	0.00182007								GO:0071407	cellular response to organic cyclic compound	2.60365e-05			GO:0006873	cellular ion homeostasis	0.0458375
	GO:0043647	inositol phosphate metabolic process	0.00226396			GO:0046677	response to antibiotic	0.00103145			GO:0042430	indole-containing compound metabolic process	0.0133272			GO:0006862	nucleotide transport	0.00207095								GO:0009863	salicylic acid mediated signaling pathway	2.613e-05			GO:0015893	drug transport	0.0463957
	GO:0009312	oligosaccharide biosynthetic process	0.00226396			GO:0005984	disaccharide metabolic process	0.00103145			GO:0060548	negative regulation of cell death	0.0138877			GO:0015698	inorganic anion transport	0.0030247								GO:0009627	systemic acquired resistance	3.55184e-05			GO:0034754	cellular hormone metabolic process	0.0463957
	GO:0006636	unsaturated fatty acid biosynthetic process	0.00247496			GO:0018958	phenol-containing compound metabolic process	0.00103145			GO:0009414	response to water deprivation	0.0139909			GO:0009414	response to water deprivation	0.00305151								GO:0033014	tetrapyrrole biosynthetic process	4.22735e-05			GO:0072511	divalent inorganic cation transport	0.047021
	GO:0033559	unsaturated fatty acid metabolic process	0.00247496			GO:0006812	cation transport	0.00103532			GO:0009812	flavonoid metabolic process	0.0140531			GO:0009415	response to water	0.00372226								GO:0022900	electron transport chain	4.22735e-05			GO:0009963	positive regulation of flavonoid biosynthetic process	0.04755
	GO:0034285	response to disaccharide	0.00281372			GO:0090567	reproductive shoot system development	0.00117192			GO:0048584	positive regulation of response to stimulus	0.0141065			GO:0009694	jasmonic acid metabolic process	0.00426119								GO:0009733	response to auxin	4.22735e-05			GO:0009595	detection of biotic stimulus	0.0492853
	GO:0033692	cellular polysaccharide biosynthetic process	0.00302536			GO:0009311	oligosaccharide metabolic process	0.00119317			GO:0006820	anion transport	0.0141065			GO:0031668	cellular response to extracellular stimulus	0.00434076								GO:0009668	plastid membrane organization	4.22735e-05		GO-MF	GO:0004674	protein serine/threonine kinase activity	0.000442818
	GO:0042742	defense response to bacterium	0.00385091			GO:0009615	response to virus	0.00129271			GO:0031667	response to nutrient levels	0.0146312			GO:0071496	cellular response to external stimulus	0.00441693								GO:0010027	thylakoid membrane organization	4.22735e-05
	GO:0042135	neurotransmitter catabolic process	0.00418018			GO:0009251	glucan catabolic process	0.00142354			GO:0016999	antibiotic metabolic process	0.0163923			GO:0042538	hyperosmotic salinity response	0.00471072								GO:0031407	oxylipin metabolic process	4.61535e-05
	GO:0009250	glucan biosynthetic process	0.00467323			GO:0010565	regulation of cellular ketone metabolic process	0.00142354			GO:0030001	metal ion transport	0.0163923			GO:0031669	cellular response to nutrient levels	0.00471072								GO:0015804	neutral amino acid transport	5.21566e-05
	GO:0010207	photosystem II assembly	0.00486674			GO:0009310	amine catabolic process	0.00143523			GO:0015849	organic acid transport	0.0180924			GO:0043090	amino acid import	0.00619579								GO:0006721	terpenoid metabolic process	5.21566e-05
	GO:0010374	stomatal complex development	0.00526888			GO:0042402	cellular biogenic amine catabolic process	0.00143523			GO:0046942	carboxylic acid transport	0.0180924			GO:0010224	response to UV-B	0.00667608								GO:0008654	phospholipid biosynthetic process	5.21566e-05
	GO:0002252	immune effector process	0.00602162			GO:0016102	diterpenoid biosynthetic process	0.00149573			GO:0009415	response to water	0.018586			GO:0009991	response to extracellular stimulus	0.00784082								GO:0006779	porphyrin-containing compound biosynthetic process	7.07294e-05
	GO:0009072	aromatic amino acid family metabolic process	0.00732461			GO:1900056	negative regulation of leaf senescence	0.00162257			GO:1900056	negative regulation of leaf senescence	0.0185985			GO:0031667	response to nutrient levels	0.00877173								GO:0072593	reactive oxygen species metabolic process	0.000150273
	GO:0046482	para-aminobenzoic acid metabolic process	0.00741172			GO:1905622	negative regulation of leaf development	0.00162257			GO:1905622	negative regulation of leaf development	0.0185985			GO:0009267	cellular response to starvation	0.00881874								GO:0005982	starch metabolic process	0.000194163
	GO:0055114	oxidation-reduction process	0.00764627			GO:0048544	recognition of pollen	0.00164977			GO:0031668	cellular response to extracellular stimulus	0.0190025			GO:0042594	response to starvation	0.0110101								GO:0016999	antibiotic metabolic process	0.000198647
	GO:0005985	sucrose metabolic process	0.00855184			GO:0080167	response to karrikin	0.00164977			GO:0071396	cellular response to lipid	0.0193987			GO:0006888	ER to Golgi vesicle-mediated transport	0.0153585								GO:0009739	response to gibberellin	0.000202632
	GO:0009902	chloroplast relocation	0.00885993			GO:0009404	toxin metabolic process	0.0017292			GO:0035556	intracellular signal transduction	0.019405			GO:0015718	monocarboxylic acid transport	0.0158488								GO:0061024	membrane organization	0.000234319
	GO:0051667	establishment of plastid localization	0.00885993			GO:0009696	salicylic acid metabolic process	0.00175492			GO:0044282	small molecule catabolic process	0.0204066			GO:0009808	lignin metabolic process	0.0181742								GO:0010167	response to nitrate	0.000235712
	GO:0072593	reactive oxygen species metabolic process	0.00885993			GO:0009908	flower development	0.00178654			GO:0006073	cellular glucan metabolic process	0.0205424			GO:0035966	response to topologically incorrect protein	0.0201342								GO:0009991	response to extracellular stimulus	0.000236964
	GO:0016556	mRNA modification	0.00885993			GO:0003333	amino acid transmembrane transport	0.00178654			GO:0009696	salicylic acid metabolic process	0.0209141			GO:0042631	cellular response to water deprivation	0.0216944								GO:0009862	systemic acquired resistance, salicylic acid mediated signaling pathway	0.000236964
	GO:0035690	cellular response to drug	0.00922439			GO:0034219	carbohydrate transmembrane transport	0.00178654			GO:0008643	carbohydrate transport	0.0209141			GO:0071462	cellular response to water stimulus	0.0216944								GO:0015995	chlorophyll biosynthetic process	0.000244984
	GO:0019750	chloroplast localization	0.00934705			GO:0009723	response to ethylene	0.00192942			GO:0071669	plant-type cell wall organization or biogenesis	0.0220525			GO:0006972	hyperosmotic response	0.0257394								GO:0009812	flavonoid metabolic process	0.000252742
	GO:0051644	plastid localization	0.00934705			GO:0009744	response to sucrose	0.0020247			GO:0034220	ion transmembrane transport	0.0221857			GO:0048584	positive regulation of response to stimulus	0.0272512								GO:0042743	hydrogen peroxide metabolic process	0.000299139
	GO:0043085	positive regulation of catalytic activity	0.00934705			GO:0046885	regulation of hormone biosynthetic process	0.00217262			GO:0007568	aging	0.0224116			GO:0035304	regulation of protein dephosphorylation	0.0312924								GO:0006833	water transport	0.000312145
	GO:0009106	lipoate metabolic process	0.00956831			GO:0009686	gibberellin biosynthetic process	0.00217262			GO:0007166	cell surface receptor signaling pathway	0.0230205			GO:0035303	regulation of dephosphorylation	0.0322222								GO:0042044	fluid transport	0.000312145
	GO:0006631	fatty acid metabolic process	0.00967589			GO:0016054	organic acid catabolic process	0.00241885			GO:0006857	oligopeptide transport	0.0251356			GO:0009625	response to insect	0.0322222								GO:0030968	endoplasmic reticulum unfolded protein response	0.000312145
	GO:0046686	response to cadmium ion	0.00982523			GO:0046395	carboxylic acid catabolic process	0.00241885			GO:0042447	hormone catabolic process	0.0251356			GO:0009723	response to ethylene	0.0362931								GO:0015824	proline transport	0.000327848
	GO:0044093	positive regulation of molecular function	0.0107084			GO:0010941	regulation of cell death	0.00249463			GO:0044042	glucan metabolic process	0.0251356			GO:0010413	glucuronoxylan metabolic process	0.0362931								GO:0006986	response to unfolded protein	0.000381345
	GO:0006972	hyperosmotic response	0.0107084			GO:0006714	sesquiterpenoid metabolic process	0.00259185			GO:1901605	alpha-amino acid metabolic process	0.026106			GO:0045492	xylan biosynthetic process	0.0371715								GO:0034620	cellular response to unfolded protein	0.000381345
	GO:0000096	sulfur amino acid metabolic process	0.0107084			GO:0008037	cell recognition	0.00259185			GO:0072330	monocarboxylic acid biosynthetic process	0.0307701			GO:0045491	xylan metabolic process	0.0406093								GO:0035967	cellular response to topologically incorrect protein	0.000381345
	GO:0006546	glycine catabolic process	0.0111634			GO:0071446	cellular response to salicylic acid stimulus	0.00259185			GO:0034754	cellular hormone metabolic process	0.0321306			GO:0031349	positive regulation of defense response	0.0419473								GO:0016114	terpenoid biosynthetic process	0.000391239
	GO:0009744	response to sucrose	0.0113638			GO:0009685	gibberellin metabolic process	0.00284736			GO:0050832	defense response to fungus	0.0321306			GO:0006664	glycolipid metabolic process	0.0475038								GO:0010256	endomembrane system organization	0.000392582
	GO:0051656	establishment of organelle localization	0.0114073			GO:0002252	immune effector process	0.00300575			GO:0071236	cellular response to antibiotic	0.0348334		GO-MF	GO:0030246	carbohydrate binding	0.00547204								GO:0051187	cofactor catabolic process	0.000392582
	GO:0048481	plant ovule development	0.012177			GO:0015979	photosynthesis	0.00337347			GO:0071446	cellular response to salicylic acid stimulus	0.036054			GO:0019825	oxygen binding	0.00547204								GO:0031668	cellular response to extracellular stimulus	0.000438096
	GO:0035670	plant-type ovary development	0.012881			GO:0071236	cellular response to antibiotic	0.00337498			GO:0098754	detoxification	0.0367094			GO:0008194	UDP-glycosyltransferase activity	0.00547204								GO:0019216	regulation of lipid metabolic process	0.000467121
	GO:1901606	alpha-amino acid catabolic process	0.012881			GO:0044242	cellular lipid catabolic process	0.00345351			GO:0006869	lipid transport	0.0372161			GO:0035251	UDP-glucosyltransferase activity	0.0212437								GO:0071496	cellular response to external stimulus	0.000467121
	GO:0009743	response to carbohydrate	0.013043			GO:0033692	cellular polysaccharide biosynthetic process	0.00348208			GO:0005977	glycogen metabolic process	0.0398278			GO:0022804	active transmembrane transporter activity	0.0441538								GO:0046173	polyol biosynthetic process	0.000478589
	GO:0009108	coenzyme biosynthetic process	0.0133291			GO:0006979	response to oxidative stress	0.00353794			GO:0006112	energy reserve metabolic process	0.0398278			GO:0016758	transferase activity, transferring hexosyl groups	0.0486788								GO:0043069	negative regulation of programmed cell death	0.000537206
	GO:0009063	cellular amino acid catabolic process	0.0135065			GO:0009875	pollen-pistil interaction	0.00419868			GO:0010120	camalexin biosynthetic process	0.0398278			GO:0016705	oxidoreductase activity, acting on paired donors, with incorporation or reduction of molecular oxygen	0.0486788								GO:0015706	nitrate transport	0.000537206
	GO:0009071	serine family amino acid catabolic process	0.0137709			GO:0046351	disaccharide biosynthetic process	0.00522202			GO:0052317	camalexin metabolic process	0.0398278			GO:0015171	amino acid transmembrane transporter activity	0.0486788								GO:0016052	carbohydrate catabolic process	0.000605877
	GO:0042538	hyperosmotic salinity response	0.0142751			GO:0050832	defense response to fungus	0.00572967			GO:0015780	nucleotide-sugar transmembrane transport	0.0435167			GO:0080044	quercetin 7-O-glucosyltransferase activity	0.0486788								GO:0009813	flavonoid biosynthetic process	0.000741565
	GO:0010103	stomatal complex morphogenesis	0.0152557			GO:0035690	cellular response to drug	0.0057901			GO:0052546	cell wall pectin metabolic process	0.044213			GO:0005342	organic acid transmembrane transporter activity	0.0486788								GO:0009072	aromatic amino acid family metabolic process	0.000758349
	GO:0006766	vitamin metabolic process	0.0152557			GO:0008300	isoprenoid catabolic process	0.005812			GO:0002833	positive regulation of response to biotic stimulus	0.0466977			GO:0046943	carboxylic acid transmembrane transporter activity	0.0486788								GO:0060548	negative regulation of cell death	0.000834052
	GO:0010039	response to iron ion	0.0153001			GO:0005983	starch catabolic process	0.00616904			GO:0009700	indole phytoalexin biosynthetic process	0.0495451			GO:0015293	symporter activity	0.0486788								GO:0006066	alcohol metabolic process	0.000866221
	GO:0008652	cellular amino acid biosynthetic process	0.0158542			GO:0015749	monosaccharide transmembrane transport	0.00646176			GO:0046217	indole phytoalexin metabolic process	0.0495451			GO:0015294	solute:cation symporter activity	0.0486788								GO:0019751	polyol metabolic process	0.000886726
	GO:0009733	response to auxin	0.0168373			GO:0031347	regulation of defense response	0.00646176			GO:0052314	phytoalexin metabolic process	0.0495451													GO:0009743	response to carbohydrate	0.000909228
	GO:0009887	animal organ morphogenesis	0.0189176			GO:1901616	organic hydroxy compound catabolic process	0.00649368			GO:0052315	phytoalexin biosynthetic process	0.0495451													GO:0009108	coenzyme biosynthetic process	0.000923693
	GO:0048513	animal organ development	0.0204484			GO:0006090	pyruvate metabolic process	0.00649368		GO-MF	GO:0015291	secondary active transmembrane transporter activity	3.25435e-06													GO:0034285	response to disaccharide	0.000937575
	GO:0009637	response to blue light	0.0208116			GO:0009867	jasmonic acid mediated signaling pathway	0.00667938			GO:0016758	transferase activity, transferring hexosyl groups	3.25435e-06													GO:0046482	para-aminobenzoic acid metabolic process	0.00100706
	GO:0044272	sulfur compound biosynthetic process	0.0211315			GO:1901606	alpha-amino acid catabolic process	0.00685293			GO:0008194	UDP-glycosyltransferase activity	1.73936e-05													GO:0042737	drug catabolic process	0.00103998
	GO:0006544	glycine metabolic process	0.0214438			GO:0009863	salicylic acid mediated signaling pathway	0.00734559			GO:0020037	heme binding	4.5322e-05													GO:0042546	cell wall biogenesis	0.00112937
	GO:0009624	response to nematode	0.0224812			GO:0006520	cellular amino acid metabolic process	0.00763734			GO:0015077	monovalent inorganic cation transmembrane transporter activity	0.000159795													GO:0006073	cellular glucan metabolic process	0.00120329
	GO:0009414	response to water deprivation	0.0232319			GO:0062012	regulation of small molecule metabolic process	0.00770772			GO:0046906	tetrapyrrole binding	0.000162242													GO:0044042	glucan metabolic process	0.00120329
	GO:0006536	glutamate metabolic process	0.0235347			GO:0044275	cellular carbohydrate catabolic process	0.00794132			GO:0008324	cation transmembrane transporter activity	0.000178972													GO:0006633	fatty acid biosynthetic process	0.00131982
	GO:0010417	glucuronoxylan biosynthetic process	0.0235347			GO:0090332	stomatal closure	0.00794132			GO:0005516	calmodulin binding	0.000287073													GO:0007030	Golgi organization	0.00133737
	GO:0000272	polysaccharide catabolic process	0.025548			GO:0009850	auxin metabolic process	0.00809731			GO:0015079	potassium ion transmembrane transporter activity	0.000310263													GO:0033692	cellular polysaccharide biosynthetic process	0.00168924
	GO:0071248	cellular response to metal ion	0.0259735			GO:0005977	glycogen metabolic process	0.00824699			GO:0035251	UDP-glucosyltransferase activity	0.00036421													GO:0031667	response to nutrient levels	0.00168924
	GO:0034284	response to monosaccharide	0.0296212			GO:0006112	energy reserve metabolic process	0.00824699			GO:0016705	oxidoreductase activity, acting on paired donors, with incorporation or reduction of molecular oxygen	0.000455958													GO:0051865	protein autoubiquitination	0.00186743
	GO:0042180	cellular ketone metabolic process	0.0296212			GO:0010120	camalexin biosynthetic process	0.00824699			GO:0022890	inorganic cation transmembrane transporter activity	0.00053369													GO:0010264	myo-inositol hexakisphosphate biosynthetic process	0.00186743
	GO:0009415	response to water	0.0300931			GO:0052317	camalexin metabolic process	0.00824699			GO:0008509	anion transmembrane transporter activity	0.000660636													GO:0033517	myo-inositol hexakisphosphate metabolic process	0.00186743
	GO:0005986	sucrose biosynthetic process	0.0312841			GO:0006558	L-phenylalanine metabolic process	0.00825147			GO:0015294	solute:cation symporter activity	0.000751541													GO:0042537	benzene-containing compound metabolic process	0.00193737
	GO:0009855	determination of bilateral symmetry	0.0317976			GO:1902221	erythrose 4-phosphate/phosphoenolpyruvate family amino acid metabolic process	0.00825147			GO:0015293	symporter activity	0.000846141													GO:0032958	inositol phosphate biosynthetic process	0.00222334
	GO:0006638	neutral lipid metabolic process	0.0317976			GO:0009624	response to nematode	0.00825147			GO:0004497	monooxygenase activity	0.000846141													GO:0034404	nucleobase-containing small molecule biosynthetic process	0.00222334
	GO:0006639	acylglycerol metabolic process	0.0317976			GO:0009739	response to gibberellin	0.00825147			GO:0046527	glucosyltransferase activity	0.000963252													GO:0046165	alcohol biosynthetic process	0.00232801
	GO:0016052	carbohydrate catabolic process	0.0317976			GO:0002229	defense response to oomycetes	0.00909822			GO:0022853	active ion transmembrane transporter activity	0.000984993													GO:0000023	maltose metabolic process	0.00233587
	GO:0052545	callose localization	0.0322428			GO:1904659	glucose transmembrane transport	0.00909822			GO:0016709	oxidoreductase activity, acting on paired donors, with incorporation or reduction of molecular oxygen, NAD(P)H as one donor, and incorporation of one atom of oxygen	0.00129326													GO:0046351	disaccharide biosynthetic process	0.00242534
	GO:0051187	cofactor catabolic process	0.0328019			GO:0009312	oligosaccharide biosynthetic process	0.00909822			GO:0005506	iron ion binding	0.00160091													GO:0034976	response to endoplasmic reticulum stress	0.00242534
	GO:0009738	abscisic acid-activated signaling pathway	0.0328019			GO:2000022	regulation of jasmonic acid mediated signaling pathway	0.00933696			GO:0015295	solute:proton symporter activity	0.0031107													GO:0015698	inorganic anion transport	0.00242534
	GO:0009799	specification of symmetry	0.0328019			GO:0043069	negative regulation of programmed cell death	0.00993353			GO:0008514	organic anion transmembrane transporter activity	0.00342723													GO:0008652	cellular amino acid biosynthetic process	0.00242534
	GO:0009723	response to ethylene	0.0328019			GO:0009063	cellular amino acid catabolic process	0.0101466			GO:0046873	metal ion transmembrane transporter activity	0.00371574													GO:0009805	coumarin biosynthetic process	0.00244584
	GO:0071215	cellular response to abscisic acid stimulus	0.0328019			GO:0014070	response to organic cyclic compound	0.0101855			GO:0035673	oligopeptide transmembrane transporter activity	0.00375223													GO:0048585	negative regulation of response to stimulus	0.00260908
	GO:0097306	cellular response to alcohol	0.0328019			GO:0071395	cellular response to jasmonic acid stimulus	0.0103579			GO:0005342	organic acid transmembrane transporter activity	0.00375223													GO:0009804	coumarin metabolic process	0.00297155
	GO:0015849	organic acid transport	0.0355307			GO:0080142	regulation of salicylic acid biosynthetic process	0.0108004			GO:0046943	carboxylic acid transmembrane transporter activity	0.00375223													GO:0010583	response to cyclopentenone	0.00298582
	GO:0046942	carboxylic acid transport	0.0355307			GO:0006091	generation of precursor metabolites and energy	0.0110349			GO:0080044	quercetin 7-O-glucosyltransferase activity	0.00375223													GO:0044275	cellular carbohydrate catabolic process	0.00299692
	GO:0071281	cellular response to iron ion	0.0355307			GO:0046165	alcohol biosynthetic process	0.0113892			GO:0015297	antiporter activity	0.00375223													GO:0009744	response to sucrose	0.00299692
	GO:0034614	cellular response to reactive oxygen species	0.0355307			GO:0016042	lipid catabolic process	0.0116507			GO:0015333	peptide:proton symporter activity	0.00629848													GO:0009312	oligosaccharide biosynthetic process	0.00304344
	GO:0010218	response to far red light	0.0355307			GO:0051186	cofactor metabolic process	0.0120217			GO:0015276	ligand-gated ion channel activity	0.0108903													GO:0009267	cellular response to starvation	0.00306126
	GO:0052542	defense response by callose deposition	0.0355878			GO:0010337	regulation of salicylic acid metabolic process	0.0120217			GO:0022834	ligand-gated channel activity	0.0108903													GO:0055114	oxidation-reduction process	0.00306126
	GO:0009886	post-embryonic animal morphogenesis	0.0355878			GO:0009700	indole phytoalexin biosynthetic process	0.0120217			GO:0004601	peroxidase activity	0.011424													GO:0009658	chloroplast organization	0.00309074
	GO:0010223	secondary shoot formation	0.0355878			GO:0046217	indole phytoalexin metabolic process	0.0120217			GO:0080043	quercetin 3-O-glucosyltransferase activity	0.0114603													GO:0031348	negative regulation of defense response	0.00321647
	GO:0010346	shoot axis formation	0.0355878			GO:0052314	phytoalexin metabolic process	0.0120217			GO:0030246	carbohydrate binding	0.0126476													GO:0031669	cellular response to nutrient levels	0.0032528
	GO:1901659	glycosyl compound biosynthetic process	0.0365729			GO:0052315	phytoalexin biosynthetic process	0.0120217			GO:0008028	monocarboxylic acid transmembrane transporter activity	0.0141356													GO:0071214	cellular response to abiotic stimulus	0.00365895
	GO:0010051	xylem and phloem pattern formation	0.0369535			GO:0008645	hexose transmembrane transport	0.0127117			GO:0003993	acid phosphatase activity	0.0143306													GO:0104004	cellular response to environmental stimulus	0.00365895
	GO:0033037	polysaccharide localization	0.0369535			GO:0051607	defense response to virus	0.0127117			GO:0005509	calcium ion binding	0.0160806													GO:0000165	MAPK cascade	0.00365895
	GO:0051607	defense response to virus	0.0395997			GO:0046323	glucose import	0.0132971			GO:0016684	oxidoreductase activity, acting on peroxide as acceptor	0.0163528													GO:0023014	signal transduction by protein phosphorylation	0.00365895
	GO:0009069	serine family amino acid metabolic process	0.0395997			GO:0009687	abscisic acid metabolic process	0.0132971			GO:0080030	methyl indole-3-acetate esterase activity	0.0182276													GO:0010016	shoot system morphogenesis	0.00376542
	GO:0016999	antibiotic metabolic process	0.0396054			GO:0016106	sesquiterpenoid biosynthetic process	0.0132971			GO:0004683	calmodulin-dependent protein kinase activity	0.019247													GO:0005983	starch catabolic process	0.00385691
	GO:0006865	amino acid transport	0.041036			GO:0043288	apocarotenoid metabolic process	0.0132971			GO:0009931	calcium-dependent protein serine/threonine kinase activity	0.019247													GO:0009251	glucan catabolic process	0.00385691
	GO:0071407	cellular response to organic cyclic compound	0.0414022			GO:1902644	tertiary alcohol metabolic process	0.0132971			GO:0010857	calcium-dependent protein kinase activity	0.019247													GO:0044247	cellular polysaccharide catabolic process	0.00385691
	GO:0009616	virus induced gene silencing	0.0414022			GO:0032101	regulation of response to external stimulus	0.0134438			GO:0038023	signaling receptor activity	0.0212222													GO:0019363	pyridine nucleotide biosynthetic process	0.00392602
	GO:0052018	modulation by symbiont of RNA levels in host	0.0414022			GO:0044036	cell wall macromolecule metabolic process	0.0134438			GO:0008889	glycerophosphodiester phosphodiesterase activity	0.0228874													GO:0009132	nucleoside diphosphate metabolic process	0.00392602
	GO:0052249	modulation of RNA levels in other organism involved in symbiotic interaction	0.0414022			GO:1900055	regulation of leaf senescence	0.0134463			GO:0016903	oxidoreductase activity, acting on the aldehyde or oxo group of donors	0.0232022													GO:0009166	nucleotide catabolic process	0.00392602
	GO:0048440	carpel development	0.0417854			GO:0009651	response to salt stress	0.014769			GO:0030247	polysaccharide binding	0.0232022													GO:1901292	nucleoside phosphate catabolic process	0.00392602
	GO:0071241	cellular response to inorganic substance	0.0421562			GO:0048437	floral organ development	0.0152684			GO:0005315	inorganic phosphate transmembrane transporter activity	0.0235638													GO:0019252	starch biosynthetic process	0.00392602
	GO:0009746	response to hexose	0.0428202			GO:0002831	regulation of response to biotic stimulus	0.0152684			GO:0060089	molecular transducer activity	0.035099													GO:0009637	response to blue light	0.00404418
	GO:0015711	organic anion transport	0.0428771			GO:0009991	response to extracellular stimulus	0.0152684			GO:0016620	oxidoreductase activity, acting on the aldehyde or oxo group of donors, NAD or NADP as acceptor	0.0367175													GO:0009698	phenylpropanoid metabolic process	0.00426998
	GO:0098586	cellular response to virus	0.0433125			GO:0009814	defense response, incompatible interaction	0.0160242			GO:0015171	amino acid transmembrane transporter activity	0.0434342													GO:0048878	chemical homeostasis	0.00440573
	GO:0071236	cellular response to antibiotic	0.0433125			GO:0060548	negative regulation of cell death	0.0164628			GO:0016829	lyase activity	0.0481957													GO:0044036	cell wall macromolecule metabolic process	0.0047319
	GO:0000302	response to reactive oxygen species	0.0435329			GO:0009616	virus induced gene silencing	0.0164628			GO:0005217	intracellular ligand-gated ion channel activity	0.0499625													GO:0055080	cation homeostasis	0.00484341
	GO:0006364	rRNA processing	0.0437628			GO:0052018	modulation by symbiont of RNA levels in host	0.0164628																		GO:0042594	response to starvation	0.00487295
	GO:0042743	hydrogen peroxide metabolic process	0.0442118			GO:0052249	modulation of RNA levels in other organism involved in symbiotic interaction	0.0164628																		GO:0000096	sulfur amino acid metabolic process	0.00503336
	GO:0050790	regulation of catalytic activity	0.0450127			GO:0071214	cellular response to abiotic stimulus	0.0172213																		GO:0046434	organophosphate catabolic process	0.00555018
	GO:0001763	morphogenesis of a branching structure	0.046576			GO:0104004	cellular response to environmental stimulus	0.0172213																		GO:0046700	heterocycle catabolic process	0.00567974
	GO:0016072	rRNA metabolic process	0.0492098			GO:0042440	pigment metabolic process	0.0188709																		GO:0009624	response to nematode	0.0058339
	GO:0042537	benzene-containing compound metabolic process	0.0492098			GO:0006165	nucleoside diphosphate phosphorylation	0.0188709																		GO:0006754	ATP biosynthetic process	0.00605776
GO-CC	GO:0009579	thylakoid	1.44697e-15			GO:0010118	stomatal movement	0.0188709																		GO:0009145	purine nucleoside triphosphate biosynthetic process	0.00605776
	GO:0009534	chloroplast thylakoid	2.32087e-14			GO:0015718	monocarboxylic acid transport	0.0206244																		GO:0009201	ribonucleoside triphosphate biosynthetic process	0.00605776
	GO:0031976	plastid thylakoid	2.32087e-14			GO:0045492	xylan biosynthetic process	0.0206244																		GO:0009206	purine ribonucleoside triphosphate biosynthetic process	0.00605776
	GO:0044436	thylakoid part	6.19572e-14			GO:0043648	dicarboxylic acid metabolic process	0.022064																		GO:0006096	glycolytic process	0.00605776
	GO:0042651	thylakoid membrane	6.19572e-14			GO:0009626	plant-type hypersensitive response	0.022064																		GO:0006165	nucleoside diphosphate phosphorylation	0.00605776
	GO:0034357	photosynthetic membrane	6.19572e-14			GO:0046777	protein autophosphorylation	0.022064																		GO:0006757	ATP generation from ADP	0.00605776
	GO:0055035	plastid thylakoid membrane	9.88787e-14			GO:0031408	oxylipin biosynthetic process	0.0245444																		GO:0009135	purine nucleoside diphosphate metabolic process	0.00605776
	GO:0009535	chloroplast thylakoid membrane	2.7389e-13			GO:0051865	protein autoubiquitination	0.0245444																		GO:0009179	purine ribonucleoside diphosphate metabolic process	0.00605776
	GO:0009528	plastid inner membrane	0.00253675			GO:0019319	hexose biosynthetic process	0.0245444																		GO:0009185	ribonucleoside diphosphate metabolic process	0.00605776
	GO:0009706	chloroplast inner membrane	0.0068245			GO:0009308	amine metabolic process	0.0249921																		GO:0042866	pyruvate biosynthetic process	0.00605776
	GO:0044459	plasma membrane part	0.0068245			GO:0042436	indole-containing compound catabolic process	0.0249921																		GO:0046031	ADP metabolic process	0.00605776
	GO:0010287	plastoglobule	0.00778625			GO:0071216	cellular response to biotic stimulus	0.0249921																		GO:0048764	trichoblast maturation	0.00617744
	GO:0009543	chloroplast thylakoid lumen	0.0079481			GO:0098586	cellular response to virus	0.0249921																		GO:0048765	root hair cell differentiation	0.00617744
	GO:0031978	plastid thylakoid lumen	0.0079481			GO:0002237	response to molecule of bacterial origin	0.0249921																		GO:0009142	nucleoside triphosphate biosynthetic process	0.00637806
	GO:0031226	intrinsic component of plasma membrane	0.0174562			GO:0034050	host programmed cell death induced by symbiont	0.0249921																		GO:2000377	regulation of reactive oxygen species metabolic process	0.00637806
	GO:0046658	anchored component of plasma membrane	0.0181165			GO:0072329	monocarboxylic acid catabolic process	0.0249921																		GO:0009902	chloroplast relocation	0.006392
	GO:0031977	thylakoid lumen	0.0319981			GO:0006006	glucose metabolic process	0.0297204																		GO:0051667	establishment of plastid localization	0.006392
GO-MF	GO:0016160	amylase activity	0.00211748			GO:0071241	cellular response to inorganic substance	0.0297204																		GO:0046939	nucleotide phosphorylation	0.006392
	GO:0016758	transferase activity, transferring hexosyl groups	0.00211748			GO:0006096	glycolytic process	0.0298793																		GO:0048469	cell maturation	0.00641352
						GO:0006757	ATP generation from ADP	0.0298793																		GO:0030003	cellular cation homeostasis	0.00644482
						GO:0006813	potassium ion transport	0.0298793																		GO:0009124	nucleoside monophosphate biosynthetic process	0.00657262
						GO:0009135	purine nucleoside diphosphate metabolic process	0.0298793																		GO:0009156	ribonucleoside monophosphate biosynthetic process	0.00657262
						GO:0009179	purine ribonucleoside diphosphate metabolic process	0.0298793																		GO:0019725	cellular homeostasis	0.00658881
						GO:0046031	ADP metabolic process	0.0298793																		GO:0055082	cellular chemical homeostasis	0.00669772
						GO:0010383	cell wall polysaccharide metabolic process	0.0302036																		GO:0043647	inositol phosphate metabolic process	0.006699
						GO:0072511	divalent inorganic cation transport	0.0315456																		GO:1901361	organic cyclic compound catabolic process	0.00680802
						GO:0009697	salicylic acid biosynthetic process	0.0325728																		GO:0019750	chloroplast localization	0.00689076
						GO:0031407	oxylipin metabolic process	0.0325728																		GO:0051644	plastid localization	0.00689076
						GO:0035821	modulation of process of other organism	0.0325728																		GO:0072525	pyridine-containing compound biosynthetic process	0.00691142
						GO:0051817	modulation of process of other organism involved in symbiotic interaction	0.0325728																		GO:0043562	cellular response to nitrogen levels	0.0070917
						GO:0046939	nucleotide phosphorylation	0.0326895																		GO:0010118	stomatal movement	0.00712175
						GO:0048438	floral whorl development	0.0326895																		GO:0052545	callose localization	0.00712175
						GO:0071669	plant-type cell wall organization or biogenesis	0.0339183																		GO:1901606	alpha-amino acid catabolic process	0.00743193
						GO:0042430	indole-containing compound metabolic process	0.0339183																		GO:0051193	regulation of cofactor metabolic process	0.00751881
						GO:0006836	neurotransmitter transport	0.0353103																		GO:0006636	unsaturated fatty acid biosynthetic process	0.00768289
						GO:0046148	pigment biosynthetic process	0.0353103																		GO:0033559	unsaturated fatty acid metabolic process	0.00768289
						GO:0030258	lipid modification	0.0353103																		GO:0009063	cellular amino acid catabolic process	0.00803934
						GO:0006816	calcium ion transport	0.0353103																		GO:0016108	tetraterpenoid metabolic process	0.00838367
						GO:0006094	gluconeogenesis	0.0353103																		GO:0016116	carotenoid metabolic process	0.00838367
						GO:0009403	toxin biosynthetic process	0.0353103																		GO:0010053	root epidermal cell differentiation	0.00844176
						GO:0009688	abscisic acid biosynthetic process	0.0353103																		GO:0010286	heat acclimation	0.00847442
						GO:0010143	cutin biosynthetic process	0.0353103																		GO:0009832	plant-type cell wall biogenesis	0.00860147
						GO:0043289	apocarotenoid biosynthetic process	0.0353103																		GO:0019359	nicotinamide nucleotide biosynthetic process	0.00874127
						GO:1902645	tertiary alcohol biosynthetic process	0.0353103																		GO:0090627	plant epidermal cell differentiation	0.00886421
						GO:0009407	toxin catabolic process	0.0359872																		GO:0051656	establishment of organelle localization	0.00920604
						GO:0009767	photosynthetic electron transport chain	0.0359872																		GO:0042592	homeostatic process	0.00970155
						GO:0006568	tryptophan metabolic process	0.0359872																		GO:0033037	polysaccharide localization	0.0097315
						GO:0006586	indolalkylamine metabolic process	0.0359872																		GO:0009127	purine nucleoside monophosphate biosynthetic process	0.00976374
						GO:0010942	positive regulation of cell death	0.0361873																		GO:0009168	purine ribonucleoside monophosphate biosynthetic process	0.00976374
						GO:0006633	fatty acid biosynthetic process	0.0369149																		GO:0050801	ion homeostasis	0.0100656
						GO:0009408	response to heat	0.0370344																		GO:0044270	cellular nitrogen compound catabolic process	0.0103673
						GO:0005985	sucrose metabolic process	0.0388538																		GO:0006873	cellular ion homeostasis	0.0104303
						GO:0033013	tetrapyrrole metabolic process	0.0400439																		GO:0065009	regulation of molecular function	0.0104882
						GO:0071396	cellular response to lipid	0.0400439																		GO:0016109	tetraterpenoid biosynthetic process	0.0106257
						GO:0009834	plant-type secondary cell wall biogenesis	0.0411762																		GO:0016117	carotenoid biosynthetic process	0.0106257
						GO:0098754	detoxification	0.0435898																		GO:0010207	photosystem II assembly	0.0108639
						GO:0042181	ketone biosynthetic process	0.0439697																		GO:0015996	chlorophyll catabolic process	0.0109914
						GO:0070838	divalent metal ion transport	0.0451073																		GO:0042744	hydrogen peroxide catabolic process	0.0110176
						GO:0019751	polyol metabolic process	0.0455899																		GO:0010054	trichoblast differentiation	0.0116988
						GO:0071370	cellular response to gibberellin stimulus	0.0455899																		GO:0010413	glucuronoxylan metabolic process	0.0122145
						GO:0009132	nucleoside diphosphate metabolic process	0.0461697																		GO:0006566	threonine metabolic process	0.0123537
						GO:0043067	regulation of programmed cell death	0.0461697																		GO:0034284	response to monosaccharide	0.0123714
						GO:0048366	leaf development	0.0465229																		GO:0017001	antibiotic catabolic process	0.0124731
						GO:0051093	negative regulation of developmental process	0.0465229																		GO:0009152	purine ribonucleotide biosynthetic process	0.012486
						GO:0006828	manganese ion transport	0.0465229																		GO:0046149	pigment catabolic process	0.012486
						GO:0009862	systemic acquired resistance, salicylic acid mediated signaling pathway	0.0465229																		GO:0042631	cellular response to water deprivation	0.012486
						GO:0010215	cellulose microfibril organization	0.0465229																		GO:0071462	cellular response to water stimulus	0.012486
						GO:0046417	chorismate metabolic process	0.0465229																		GO:0009615	response to virus	0.0128208
						GO:1902170	cellular response to reactive nitrogen species	0.0465229																		GO:0045492	xylan biosynthetic process	0.0128208
						GO:0042214	terpene metabolic process	0.047566																		GO:0009834	plant-type secondary cell wall biogenesis	0.0141254
						GO:0006869	lipid transport	0.0478676																		GO:0010015	root morphogenesis	0.0141254
						GO:0010119	regulation of stomatal movement	0.0486929																		GO:0019439	aromatic compound catabolic process	0.0150353
						GO:0009066	aspartate family amino acid metabolic process	0.0486929																		GO:0009740	gibberellic acid mediated signaling pathway	0.0151353
						GO:0009185	ribonucleoside diphosphate metabolic process	0.0486929																		GO:0072522	purine-containing compound biosynthetic process	0.0153684
						GO:0043455	regulation of secondary metabolic process	0.0486929																		GO:0072511	divalent inorganic cation transport	0.0156744
						GO:0009095	aromatic amino acid family biosynthetic process, prephenate pathway	0.0486929																		GO:0010310	regulation of hydrogen peroxide metabolic process	0.0158838
						GO:0009423	chorismate biosynthetic process	0.0486929																		GO:0045491	xylan metabolic process	0.0158838
						GO:2000379	positive regulation of reactive oxygen species metabolic process	0.0486929																		GO:0009735	response to cytokinin	0.0158838
						GO:0044038	cell wall macromolecule biosynthetic process	0.0486929																		GO:0044550	secondary metabolite biosynthetic process	0.0159124
						GO:0070589	cellular component macromolecule biosynthetic process	0.0486929																		GO:0006787	porphyrin-containing compound catabolic process	0.0159124
						GO:0031348	negative regulation of defense response	0.0492322																		GO:0033015	tetrapyrrole catabolic process	0.0159124
						GO:0010410	hemicellulose metabolic process	0.0498245																		GO:0006536	glutamate metabolic process	0.0159124
						GO:0042631	cellular response to water deprivation	0.0498245																		GO:0006567	threonine catabolic process	0.0159124
					GO-CC	GO:0009579	thylakoid	1.08462e-09																		GO:0010417	glucuronoxylan biosynthetic process	0.0159124
						GO:0009534	chloroplast thylakoid	4.16198e-09																		GO:0051592	response to calcium ion	0.0159124
						GO:0031976	plastid thylakoid	4.16198e-09																		GO:0009746	response to hexose	0.0162347
						GO:0055035	plastid thylakoid membrane	5.26263e-08																		GO:0010476	gibberellin mediated signaling pathway	0.0163271
						GO:0009535	chloroplast thylakoid membrane	5.26263e-08																		GO:0032879	regulation of localization	0.0173406
						GO:0042651	thylakoid membrane	2.92519e-07																		GO:0010374	stomatal complex development	0.0178407
						GO:0034357	photosynthetic membrane	3.2822e-07																		GO:0010218	response to far red light	0.0178862
						GO:0031226	intrinsic component of plasma membrane	7.31159e-06																		GO:0043648	dicarboxylic acid metabolic process	0.0180746
						GO:0046658	anchored component of plasma membrane	0.000921107																		GO:0006995	cellular response to nitrogen starvation	0.0183598
						GO:0005887	integral component of plasma membrane	0.0347337																		GO:0016556	mRNA modification	0.0185107
						GO:0010319	stromule	0.0356771																		GO:0009144	purine nucleoside triphosphate metabolic process	0.0186255
					GO-MF	GO:0016758	transferase activity, transferring hexosyl groups	7.54803e-10																		GO:0009199	ribonucleoside triphosphate metabolic process	0.0186255
						GO:0008194	UDP-glycosyltransferase activity	2.94197e-07																		GO:0009205	purine ribonucleoside triphosphate metabolic process	0.0186255
						GO:0016705	oxidoreductase activity, acting on paired donors, with incorporation or reduction of molecular oxygen	3.65928e-05																		GO:0046034	ATP metabolic process	0.0186255
						GO:0005516	calmodulin binding	5.0464e-05																		GO:0006979	response to oxidative stress	0.0193174
						GO:0004497	monooxygenase activity	5.12078e-05																		GO:0019374	galactolipid metabolic process	0.0193782
						GO:0020037	heme binding	5.12078e-05																		GO:0009141	nucleoside triphosphate metabolic process	0.0197843
						GO:0046906	tetrapyrrole binding	7.6402e-05																		GO:0071370	cellular response to gibberellin stimulus	0.0199097
						GO:0035251	UDP-glucosyltransferase activity	0.000162222																		GO:0052542	defense response by callose deposition	0.0201428
						GO:0046527	glucosyltransferase activity	0.000208642																		GO:0009123	nucleoside monophosphate metabolic process	0.0214108
						GO:0008324	cation transmembrane transporter activity	0.000242361																		GO:0009161	ribonucleoside monophosphate metabolic process	0.0214108
						GO:0051213	dioxygenase activity	0.000247385																		GO:0006643	membrane lipid metabolic process	0.0217391
						GO:0005342	organic acid transmembrane transporter activity	0.000280771																		GO:1901699	cellular response to nitrogen compound	0.0225318
						GO:0046943	carboxylic acid transmembrane transporter activity	0.000280771																		GO:0070838	divalent metal ion transport	0.0226258
						GO:0022890	inorganic cation transmembrane transporter activity	0.000389016																		GO:0071241	cellular response to inorganic substance	0.0226661
						GO:0004553	hydrolase activity, hydrolyzing O-glycosyl compounds	0.00104371																		GO:0016101	diterpenoid metabolic process	0.0226766
						GO:0015291	secondary active transmembrane transporter activity	0.00113913																		GO:2000243	positive regulation of reproductive process	0.0232151
						GO:0005506	iron ion binding	0.00115774																		GO:0010410	hemicellulose metabolic process	0.0232847
						GO:0016709	oxidoreductase activity, acting on paired donors, with incorporation or reduction of molecular oxygen, NAD(P)H as one donor, and incorporation of one atom of oxygen	0.00130477																		GO:0006164	purine nucleotide biosynthetic process	0.0233247
						GO:0015171	amino acid transmembrane transporter activity	0.0016351																		GO:0009069	serine family amino acid metabolic process	0.0244858
						GO:0008509	anion transmembrane transporter activity	0.00171303																		GO:0009911	positive regulation of flower development	0.024951
						GO:0005509	calcium ion binding	0.00171303																		GO:0009963	positive regulation of flavonoid biosynthetic process	0.0253669
						GO:0015294	solute:cation symporter activity	0.00172956																		GO:0051640	organelle localization	0.0257479
						GO:0008514	organic anion transmembrane transporter activity	0.00219309																		GO:0051606	detection of stimulus	0.0265879
						GO:0015293	symporter activity	0.00224175																		GO:1901607	alpha-amino acid biosynthetic process	0.0265879
						GO:0016872	intramolecular lyase activity	0.00236899																		GO:0010383	cell wall polysaccharide metabolic process	0.0265879
						GO:0015295	solute:proton symporter activity	0.00296338																		GO:0042214	terpene metabolic process	0.0266024
						GO:0050662	coenzyme binding	0.00369656																		GO:0090332	stomatal closure	0.0266024
						GO:0008378	galactosyltransferase activity	0.00564182																		GO:0044038	cell wall macromolecule biosynthetic process	0.0269178
						GO:0015077	monovalent inorganic cation transmembrane transporter activity	0.00625386																		GO:0070589	cellular component macromolecule biosynthetic process	0.0269178
						GO:0015144	carbohydrate transmembrane transporter activity	0.00728683																		GO:0070592	cell wall polysaccharide biosynthetic process	0.0269178
						GO:0022853	active ion transmembrane transporter activity	0.00768895																		GO:0005991	trehalose metabolic process	0.0274232
						GO:0016701	oxidoreductase activity, acting on single donors with incorporation of molecular oxygen	0.00784542																		GO:0009150	purine ribonucleotide metabolic process	0.0285665
						GO:0015020	glucuronosyltransferase activity	0.00929252																		GO:0044272	sulfur compound biosynthetic process	0.0285665
						GO:0060089	molecular transducer activity	0.0093389																		GO:0006598	polyamine catabolic process	0.0287793
						GO:0046873	metal ion transmembrane transporter activity	0.0093389																		GO:0009126	purine nucleoside monophosphate metabolic process	0.02882
						GO:0016798	hydrolase activity, acting on glycosyl bonds	0.0125392																		GO:0009167	purine ribonucleoside monophosphate metabolic process	0.02882
						GO:0004683	calmodulin-dependent protein kinase activity	0.0188547																		GO:0051607	defense response to virus	0.0293763
						GO:0009931	calcium-dependent protein serine/threonine kinase activity	0.0188547																		GO:0097435	supramolecular fiber organization	0.030934
						GO:0010857	calcium-dependent protein kinase activity	0.0188547																		GO:0009699	phenylpropanoid biosynthetic process	0.0335791
						GO:0080043	quercetin 3-O-glucosyltransferase activity	0.0193967																		GO:0042135	neurotransmitter catabolic process	0.034124
						GO:0030246	carbohydrate binding	0.0195395																		GO:0009250	glucan biosynthetic process	0.0349633
						GO:0016702	oxidoreductase activity, acting on single donors with incorporation of molecular oxygen, incorporation of two atoms of oxygen	0.0195395																		GO:0006664	glycolipid metabolic process	0.0349633
						GO:0080044	quercetin 7-O-glucosyltransferase activity	0.0252988																		GO:0001505	regulation of neurotransmitter levels	0.0349633
						GO:0038023	signaling receptor activity	0.0265674																		GO:0042133	neurotransmitter metabolic process	0.0349633
						GO:0035673	oligopeptide transmembrane transporter activity	0.0265674																		GO:0048439	flower morphogenesis	0.0349633
						GO:0050660	flavin adenine dinucleotide binding	0.0286634																		GO:0098656	anion transmembrane transport	0.0349633
						GO:0008028	monocarboxylic acid transmembrane transporter activity	0.0288223																		GO:0019375	galactolipid biosynthetic process	0.0349766
						GO:0004190	aspartic-type endopeptidase activity	0.0295944																		GO:0009966	regulation of signal transduction	0.0355259
						GO:0070001	aspartic-type peptidase activity	0.0295944																		GO:0010359	regulation of anion channel activity	0.0371408
						GO:0004364	glutathione transferase activity	0.0390144																		GO:0010103	stomatal complex morphogenesis	0.0371408
						GO:0080030	methyl indole-3-acetate esterase activity	0.0390543																		GO:0055065	metal ion homeostasis	0.0375086
						GO:0003779	actin binding	0.0413481																		GO:0043085	positive regulation of catalytic activity	0.037513
						GO:0016706	2-oxoglutarate-dependent dioxygenase activity	0.0484617																		GO:0072521	purine-containing compound metabolic process	0.038291
																										GO:0048481	plant ovule development	0.038291
																										GO:0009106	lipoate metabolic process	0.0384182
																										GO:0034220	ion transmembrane transport	0.0384488
																										GO:0044106	cellular amine metabolic process	0.0391486
																										GO:0048513	animal organ development	0.0391486
																										GO:0046467	membrane lipid biosynthetic process	0.0391486
																										GO:0055085	transmembrane transport	0.0394182
																										GO:0009310	amine catabolic process	0.0398906
																										GO:0042402	cellular biogenic amine catabolic process	0.0398906
																										GO:0023051	regulation of signaling	0.0400217
																										GO:0048582	positive regulation of post-embryonic development	0.0400217
																										GO:0035670	plant-type ovary development	0.0400217
																										GO:0015691	cadmium ion transport	0.0403329
																										GO:0018958	phenol-containing compound metabolic process	0.040826
																										GO:0016102	diterpenoid biosynthetic process	0.0417146
																										GO:0010029	regulation of seed germination	0.0417647
																										GO:0044093	positive regulation of molecular function	0.0425078
																										GO:1903509	liposaccharide metabolic process	0.0425078
																										GO:0000272	polysaccharide catabolic process	0.0427307
																										GO:0006875	cellular metal ion homeostasis	0.0430872
																										GO:0009616	virus induced gene silencing	0.0430872
																										GO:0052018	modulation by symbiont of RNA levels in host	0.0430872
																										GO:0052249	modulation of RNA levels in other organism involved in symbiotic interaction	0.0430872
																										GO:0006163	purine nucleotide metabolic process	0.0430872
																										GO:0009612	response to mechanical stimulus	0.0437151
																										GO:0009696	salicylic acid metabolic process	0.0440801
																										GO:0098586	cellular response to virus	0.0469793
																										GO:0048767	root hair elongation	0.047628
																										GO:0010646	regulation of cell communication	0.0478849
																										GO:0022898	regulation of transmembrane transporter activity	0.0478849
																										GO:0032409	regulation of transporter activity	0.0478849
																										GO:0032412	regulation of ion transmembrane transporter activity	0.0478849
																										GO:0005985	sucrose metabolic process	0.0478849
																										GO:0005992	trehalose biosynthetic process	0.0478849
																										GO:0009886	post-embryonic animal morphogenesis	0.0478849
																										GO:0010223	secondary shoot formation	0.0478849
																										GO:0010346	shoot axis formation	0.0478849
																										GO:0046885	regulation of hormone biosynthetic process	0.0478849
																										GO:0006857	oligopeptide transport	0.0489432
																										GO:0017000	antibiotic biosynthetic process	0.0498514
																									GO-CC	GO:0009579	thylakoid	7.11801e-12
																										GO:0009534	chloroplast thylakoid	7.36505e-11
																										GO:0031976	plastid thylakoid	7.36505e-11
																										GO:0055035	plastid thylakoid membrane	1.46381e-09
																										GO:0042651	thylakoid membrane	1.46381e-09
																										GO:0034357	photosynthetic membrane	1.46381e-09
																										GO:0044436	thylakoid part	1.79027e-09
																										GO:0009535	chloroplast thylakoid membrane	1.79027e-09
																										GO:0044459	plasma membrane part	0.000247868
																										GO:0046658	anchored component of plasma membrane	0.000335554
																										GO:0031226	intrinsic component of plasma membrane	0.000347277
																										GO:0010319	stromule	0.043945
																									GO-MF	GO:0016758	transferase activity, transferring hexosyl groups	6.30944e-06
																										GO:0008194	UDP-glycosyltransferase activity	0.00250187
																										GO:0046527	glucosyltransferase activity	0.00250187
																										GO:0015020	glucuronosyltransferase activity	0.0100832
																										GO:0043565	sequence-specific DNA binding	0.0100832
																										GO:0015171	amino acid transmembrane transporter activity	0.0100832
																										GO:0016838	carbon-oxygen lyase activity, acting on phosphates	0.0115364
																										GO:0004497	monooxygenase activity	0.0178671
																										GO:0016160	amylase activity	0.0226111
																										GO:0035251	UDP-glucosyltransferase activity	0.0276223
																										GO:0016702	oxidoreductase activity, acting on single donors with incorporation of molecular oxygen, incorporation of two atoms of oxygen	0.0276223
																										GO:0004674	protein serine/threonine kinase activity	0.0328096
																										GO:0005342	organic acid transmembrane transporter activity	0.0328096
																										GO:0046943	carboxylic acid transmembrane transporter activity	0.0328096
																										GO:0004553	hydrolase activity, hydrolyzing O-glycosyl compounds	0.0346209
																										GO:0016829	lyase activity	0.0346209
																										GO:0003774	motor activity	0.0365647
																										GO:0015179	L-amino acid transmembrane transporter activity	0.0460829

## Sheet: Table S6
Table S6. Predicted Pathogen Receptor Genes in specific differentially expressed genes of Les4, Les10 and Les17.
	Log2FC												Log2FC												Log2FC
Gene ID	Les4	NR annotation										Gene ID	Les10	NR annotation										Gene ID	Les17	NR annotation
Zm00001d052483	-3.153	Disease resistance protein RPM1 [Zea mays]										Zm00001d026488	-9.873	rust resistance kinase Lr10 isoform X1 [Zea mays]										Zm00001d002068	-4.921	unknown [Zea mays]
Zm00001d017050	-3.094	Protein kinase superfamily protein [Zea mays]										Zm00001d012983	-7.361	uncharacterized protein LOC100383800 [Zea mays]										Zm00001d049121	-2.609	Disease resistance protein RPM1 [Zea mays]
Zm00001d018472	-2.577	protein kinase superfamily protein isoform X1 [Zea mays]										Zm00001d021255	-7.346	putative cysteine-rich receptor-like protein kinase 35 [Zea mays]										Zm00001d030021	-1.729	probable serine/threonine-protein kinase At4g35230 isoform X2 [Zea mays]
Zm00001d012177	-1.64	G-type lectin S-receptor-like serine/threonine-protein kinase At2g19130 isoform X1 [Zea mays]										Zm00001d007642	-7.169	Leucine Rich Repeat family protein expressed [Zea mays]										Zm00001d033777	-1.381	receptor protein kinase TMK1 [Zea mays]
Zm00001d009587	-1.556	Putative MAP kinase family protein [Zea mays]										Zm00001d032613	-6.517	Pollen receptor-like kinase 4 [Zea mays]										Zm00001d033339	-1.292	putative snRK/SAPK family protein kinase isoform X1 [Zea mays]
Zm00001d007167	-1.4	CBL-interacting serine/threonine-protein kinase 15 [Zea mays]										Zm00001d033237	-6.358	Uncharacterized conserved protein UCP031088 alpha/beta hydrolase [Zea mays]										Zm00001d011967	-1.289	probable serine/threonine-protein kinase At1g54610 [Zea mays]
Zm00001d030999	-1.328	serine/threonine-protein kinase Nek2 [Zea mays]										Zm00001d005083	-4.631	probable serine/threonine-protein kinase PBL28 [Zea mays]										Zm00001d039931	-1.212	LEAF RUST 10 DISEASE-RESISTANCE LOCUS RECEPTOR-LIKE PROTEIN KINASE-like 1.1 [Zea mays]
Zm00001d016242	-1.044	putative leucine-rich repeat receptor-like serine/threonine-protein kinase [Zea mays]										Zm00001d028319	-4.592	probable receptor-like serine/threonine-protein kinase At4g34500 [Zea mays]										Zm00001d006944	-1.196	CBL-interacting serine/threonine-protein kinase 1 [Zea mays]
Zm00001d012263	-1.017	Putative snRK/SAPK family protein kinase [Zea mays]										Zm00001d012725	-3.574	Transcription factor TCP4 [Zea mays]										Zm00001d009029	-1.055	receptor-like protein kinase HSL1 [Zea mays]
Zm00001d010578	-1.012	Protein kinase superfamily protein [Zea mays]										Zm00001d014996	-3.569	Phytosulfokine receptor 1 [Zea mays]										Zm00001d014773	1.005	calcium dependent protein kinase1 [Zea mays]
Zm00001d051093	1.01	LRR receptor-like serine/threonine-protein kinase EFR [Zea mays]										Zm00001d025255	-3.443	Putative DUF26-domain protein kinase [Zea mays]										Zm00001d043233	1.021	disease resistance protein RPS2 [Zea mays]
Zm00001d029829	1.036	U-box domain-containing protein 33 [Zea mays]										Zm00001d002173	-3.392	Receptor-like serine/threonine-protein kinase SD1-8 [Zea mays]										Zm00001d025799	1.054	calmodulin-binding receptor-like cytoplasmic kinase 3 isoform X1 [Zea mays]
Zm00001d052997	1.065	disease resistance protein RPM1 [Zea mays]										Zm00001d052051	-3.275	Protein kinase superfamily protein [Zea mays]										Zm00001d002540	1.058	calcium dependent protein kinase [Zea mays]
Zm00001d006793	1.077	cysteine-rich receptor-like protein kinase 6 [Sorghum bicolor]										Zm00001d031711	-3.227	disease resistance protein RGA2 [Zea mays]										Zm00001d045397	1.127	U-box domain-containing protein 35 [Zea mays]
Zm00001d048877	1.079	BRASSINOSTEROID INSENSITIVE 1-associated receptor kinase 1 isoform X1 [Zea mays]										Zm00001d039967	-3.214	putative leucine-rich repeat receptor-like protein kinase [Zea mays]										Zm00001d029597	1.133	BRASSINOSTEROID INSENSITIVE 1-associated receptor kinase 1 precursor [Zea mays]
Zm00001d044434	1.116	putative inactive receptor kinase [Zea mays]										Zm00001d041439	-3.183	Serine/threonine-protein kinase Nek1 [Zea mays]										Zm00001d017167	1.153	Integrin-linked protein kinase family [Zea mays]
Zm00001d025342	1.146	putative protein kinase superfamily protein [Zea mays]										Zm00001d031211	-2.903	ATP binding protein [Zea mays]										Zm00001d004079	1.16	Lectin-domain containing receptor kinase A4.1 [Zea mays]
Zm00001d024678	1.294	Calcium/calmodulin-regulated receptor-like kinase 1 [Zea mays]										Zm00001d020858	-2.586	putative protein kinase superfamily protein [Zea mays]										Zm00001d017806	1.199	serine/threonine-protein kinase receptor isoform X1 [Zea mays]
Zm00001d009814	1.424	uncharacterized protein LOC100279719 precursor [Zea mays]										Zm00001d038020	-2.523	ATP binding protein isoform X2 [Zea mays]										Zm00001d010448	1.257	Putative leucine-rich repeat receptor-like protein kinase family protein [Zea mays]
Zm00001d049713	1.462	Putative CRINKLY4-like receptor protein kinase family protein [Zea mays]										Zm00001d006420	-2.511	uncharacterized LOC100279517 isoform X1 [Zea mays]										Zm00001d025726	1.324	inactive LRR receptor-like serine/threonine-protein kinase BIR2 [Zea mays]
Zm00001d044655	1.642	LRR protein WM1.10 [Zea mays]										Zm00001d051094	-2.449	Protein kinase domain containing protein [Zea mays]										Zm00001d047349	1.347	salt-induced MAP kinase 1 [Zea mays]
Zm00001d036735	1.713	unknown [Zea mays]										Zm00001d013439	-2.428	putative AGC protein kinase family protein isoform X1 [Zea mays]										Zm00001d002181	1.352	G-type lectin S-receptor-like serine/threonine-protein kinase B120 [Zea mays]
Zm00001d015291	1.909	putative LRR receptor-like serine/threonine-protein kinase [Zea mays]										Zm00001d007313	-2.38	receptor protein kinase TMK1 [Zea mays]										Zm00001d031351	1.409	Protein kinase superfamily protein [Zea mays]
Zm00001d038549	2.126	Putative DUF26-domain receptor-like protein kinase family protein [Zea mays]										Zm00001d049293	-2.356	receptor kinase-like protein Xa21 [Zea mays]										Zm00001d031395	1.475	Protein kinase superfamily protein [Zea mays]
Zm00001d039567	2.44	probable inactive leucine-rich repeat receptor kinase XIAO [Zea mays]										Zm00001d042500	-2.302	PTI1-like tyrosine-protein kinase 3 [Zea mays]										Zm00001d036602	1.487	Protein kinase superfamily protein [Zea mays]
Zm00001d013376	2.479	uncharacterized protein LOC100384510 isoform X1 [Zea mays]										Zm00001d037371	-2.146	probable L-type lectin-domain containing receptor kinase S.7 precursor [Zea mays]										Zm00001d040743	1.489	Os01g23380-like protein [Zea mays]
Zm00001d045184	2.731	Protein kinase superfamily protein [Zea mays]										Zm00001d046802	-2.117	Serine/threonine-protein kinase [Zea mays]										Zm00001d011580	1.569	putative leucine-rich repeat transmembrane protein kinase family protein isoform X1 [Zea mays]
Zm00001d023360	2.919	CBL-interacting protein kinase 14 [Zea mays]										Zm00001d037650	-2.079	hypothetical protein ZEAMMB73_Zm00001d037650 [Zea mays]										Zm00001d008462	1.576	TAK14 precursor [Zea mays]
Zm00001d013435	3.104	probable serine/threonine protein kinase IREH1 isoform X1 [Zea mays]										Zm00001d028317	-2.053	Leucine-rich repeat receptor-like serine/threonine-protein kinase BAM3 [Zea mays]										Zm00001d007474	1.585	probable serine/threonine-protein kinase DDB_G0271682 [Zea mays]
Zm00001d036097	3.384	Putative DUF26-domain receptor-like protein kinase family protein [Zea mays]										Zm00001d032142	-2.017	probable LRR receptor-like serine/threonine-protein kinase At2g23950 isoform X2 [Zea mays]										Zm00001d007843	1.621	L-type lectin-domain containing receptor kinase IV.1 [Zea mays]
Zm00001d007485	9.697	LRR receptor-like serine/threonine-protein kinase FLS2 [Zea mays]										Zm00001d017533	-1.914	Serine/threonine-protein kinase OXI1 [Zea mays]										Zm00001d033004	1.638	uncharacterized LOC100273915 [Zea mays]
												Zm00001d012609	-1.845	Serine/threonine-protein kinase [Zea mays]										Zm00001d043890	1.659	protein MALE DISCOVERER 1 isoform X1 [Zea mays]
												Zm00001d049159	-1.806	receptor protein kinase TMK1 [Zea mays]										Zm00001d035588	1.66	Serine/threonine-protein kinase [Zea mays]
												Zm00001d039176	-1.805	inactive protein kinase SELMODRAFT_444075 [Zea mays]										Zm00001d014687	1.679	putative disease resistance protein RGA3 [Zea mays]
												Zm00001d002402	-1.791	leucine-rich repeat-containing protein 40 [Zea mays]										Zm00001d031407	1.715	Protein kinase superfamily protein [Zea mays]
												Zm00001d005776	-1.785	uncharacterized protein LOC100382014 isoform X1 [Zea mays]										Zm00001d047437	1.729	Protein kinase superfamily protein [Zea mays]
												Zm00001d046938	-1.762	putative leucine-rich repeat protein kinase family protein precursor [Zea mays]										Zm00001d039754	1.736	receptor-like protein 12 isoform X1 [Zea mays]
												Zm00001d051088	-1.741	Putative leucine-rich repeat receptor-like protein kinase family protein [Zea mays]										Zm00001d031366	1.767	Protein kinase superfamily protein [Zea mays]
												Zm00001d024291	-1.735	probable LRR receptor-like serine/threonine-protein kinase At1g56130 isoform X1 [Zea mays]										Zm00001d031381	1.773	wall-associated receptor kinase 5 [Zea mays]
												Zm00001d042637	-1.729	Leucine-rich receptor-like protein kinase family protein [Zea mays]										Zm00001d028454	1.781	L-type lectin-domain containing receptor kinase V.9 [Zea mays]
												Zm00001d022272	-1.717	CBL-interacting serine/threonine-protein kinase 1 [Zea mays]										Zm00001d043253	1.812	receptor-like serine/threonine-protein kinase SD1-8 [Zea mays]
												Zm00001d014460	-1.666	DnaJ protein ERDJ3A [Zea mays]										Zm00001d008467	1.826	Cysteine-rich receptor-like protein kinase 37 [Zea mays]
												Zm00001d028770	-1.621	Protein kinase superfamily protein [Zea mays]										Zm00001d020148	1.934	protein kinase family protein [Zea mays]
												Zm00001d030551	-1.61	uncharacterized protein LOC100381429 precursor [Zea mays]										Zm00001d021686	1.936	receptor-like serine-threonine protein kinase isoform X1 [Zea mays]
												Zm00001d006117	-1.579	LRR receptor-like serine/threonine-protein kinase GSO1 [Zea mays]										Zm00001d013997	1.946	Cysteine-rich receptor-like protein kinase 2 [Zea mays]
												Zm00001d028949	-1.574	CIPK-like protein 1 [Zea mays]										Zm00001d029258	2.004	uncharacterized protein LOC100279949 [Zea mays]
												Zm00001d007776	-1.496	uncharacterized protein LOC103648229 isoform X1 [Zea mays]										Zm00001d046178	2.074	Putative leucine-rich repeat protein kinase family protein [Zea mays]
												Zm00001d034257	-1.49	putative prolin-rich extensin-like receptor protein kinase family protein isoform X1 [Zea mays]										Zm00001d017212	2.083	LRR receptor-like serine/threonine-protein kinase EFR [Zea mays]
												Zm00001d007688	-1.478	Disease resistance protein RPM1 [Zea mays]										Zm00001d051424	2.091	putative serine/threonine-protein kinase Cx32 chloroplastic [Zea mays]
												Zm00001d015925	-1.475	serine/threonine-protein kinase AGC1-5 [Zea mays]										Zm00001d014062	2.17	uncharacterized protein LOC100278556 precursor [Zea mays]
												Zm00001d018318	-1.471	Protein kinase superfamily protein with octicosapeptide/Phox/Bem1p domain [Zea mays]										Zm00001d041476	2.196	putative protein kinase superfamily protein [Zea mays]
												Zm00001d018665	-1.438	probable LRR receptor-like serine/threonine-protein kinase RPK1 [Zea mays]										Zm00001d031068	2.242	barren inflorescence 2 [Zea mays]
												Zm00001d030323	-1.436	leucine-rich repeat receptor-like protein kinase PEPR1 [Zea mays]										Zm00001d003019	2.316	Protein kinase superfamily protein [Zea mays]
												Zm00001d023320	-1.43	hypothetical protein ZEAMMB73_Zm00001d023320 [Zea mays]										Zm00001d043781	2.452	L-type lectin-domain containing receptor kinase IV.1 [Zea mays]
												Zm00001d016879	-1.387	putative protein kinase superfamily protein [Zea mays]										Zm00001d043197	2.601	disease resistance protein RPS2 [Zea mays]
												Zm00001d029234	-1.356	Protein Mo25 [Zea mays]										Zm00001d038551	3.085	Putative DUF26-domain receptor-like protein kinase family protein [Zea mays]
												Zm00001d004526	-1.35	putative disease resistance RPP13-like protein 3 [Zea mays]										Zm00001d038503	4.014	probable LRR receptor-like serine/threonine-protein kinase At1g06840 isoform X3 [Zea mays]
												Zm00001d003104	-1.313	uncharacterized protein LOC100273542 precursor [Zea mays]										Zm00001d025396	6.728	G-type lectin S-receptor-like serine/threonine-protein kinase At2g19130 [Zea mays]
												Zm00001d052523	-1.287	uncharacterized protein LOC107546756 [Zea mays]
												Zm00001d012869	-1.27	Shaggy-related protein kinase kappa [Zea mays]
												Zm00001d006645	-1.256	adenylyl-sulfate kinase [Zea mays]
												Zm00001d008875	-1.244	putative protein kinase superfamily protein [Zea mays]
												Zm00001d005748	-1.244	CIPK-like protein 1 [Zea mays]
												Zm00001d021473	-1.223	serine/threonine-protein kinase STY46 isoform X1 [Zea mays]
												Zm00001d042551	-1.195	putative integrin-linked protein kinase family protein isoform X2 [Zea mays]
												Zm00001d014038	-1.18	Casein kinase 1-like protein 6 [Zea mays]
												Zm00001d023326	-1.159	Rust resistance-like protein RP1-4 [Zea mays]
												Zm00001d021566	-1.127	putative leucine-rich repeat receptor-like serine/threonine-protein kinase At2g14440 isoform X1 [Zea mays]
												Zm00001d027340	-1.112	Protein kinase superfamily protein [Zea mays]
												Zm00001d024568	-1.09	Putative MAP kinase family protein [Zea mays]
												Zm00001d003986	-1.09	receptor kinase-like protein Xa21 [Zea mays]
												Zm00001d005036	-1.082	Serine/threonine-protein kinase [Zea mays]
												Zm00001d037648	-1.07	Disease resistance protein RPP13 [Zea mays]
												Zm00001d036008	-1.07	calcium dependent protein kinase14 [Zea mays]
												Zm00001d023323	-1.054	hypothetical protein ZEAMMB73_Zm00001d023323 [Zea mays]
												Zm00001d040263	-1.001	Glycogen synthase kinase-3 MsK-3 [Zea mays]
												Zm00001d043923	1.015	putative receptor protein kinase ZmPK1 [Zea mays]
												Zm00001d037297	1.019	BRASSINOSTEROID INSENSITIVE 1-associated receptor kinase 1 [Zea mays]
												Zm00001d026306	1.026	probable LRR receptor-like serine/threonine-protein kinase At1g56130 [Zea mays]
												Zm00001d027523	1.036	putative protein kinase superfamily protein [Zea mays]
												Zm00001d037398	1.039	L-type lectin-domain containing receptor kinase IV.1 [Zea mays]
												Zm00001d046889	1.064	putative STRUBBELIG family receptor protein kinase isoform X1 [Zea mays]
												Zm00001d015163	1.074	putative LRR receptor-like serine/threonine-protein kinase RKF3 [Zea mays]
												Zm00001d007709	1.085	putative E3 ubiquitin-protein ligase ARI16 [Zea mays]
												Zm00001d028273	1.105	Mitogen-activated protein kinase kinase 9 [Zea mays]
												Zm00001d052987	1.131	hypothetical protein [Zea mays]
												Zm00001d016783	1.137	unknown [Zea mays]
												Zm00001d043056	1.193	Protein kinase superfamily protein [Zea mays]
												Zm00001d046364	1.202	Putative U-box domain protein kinase family [Zea mays]
												Zm00001d002199	1.213	Receptor-like serine/threonine-protein kinase SD1-8 [Zea mays]
												Zm00001d039926	1.215	WAK2-OsWAK receptor-like cytoplasmic kinase (OsWAK-RLCK) [Zea mays]
												Zm00001d018502	1.24	lysM domain receptor-like kinase 3 [Zea mays]
												Zm00001d043459	1.269	MAP kinase kinase kinase47 [Zea mays]
												Zm00001d026489	1.273	G-type lectin S-receptor-like serine/threonine-protein kinase SD2-5 [Zea mays]
												Zm00001d048314	1.289	Protein kinase 2B chloroplastic [Zea mays]
												Zm00001d025580	1.312	somatic embryogenesis receptor-like kinase 1 precursor [Zea mays]
												Zm00001d033839	1.32	putative leucine-rich repeat protein kinase family protein precursor [Zea mays]
												Zm00001d003228	1.321	Serine/threonine-protein kinase OXI1 [Zea mays]
												Zm00001d030759	1.333	lectin-like receptor kinase 7 precursor [Zea mays]
												Zm00001d021727	1.354	G-type lectin S-receptor-like serine/threonine-protein kinase B120 [Zea mays]
												Zm00001d014056	1.37	LRR receptor-like serine/threonine-protein kinase FLS2 [Zea mays]
												Zm00001d053087	1.381	G-type lectin S-receptor-like serine/threonine-protein kinase SD2-5 [Zea mays]
												Zm00001d018754	1.384	putative LRR receptor-like serine/threonine-protein kinase [Zea mays]
												Zm00001d037112	1.401	root-specific kinase 1 [Zea mays]
												Zm00001d037544	1.405	uncharacterized protein LOC100384323 isoform X1 [Zea mays]
												Zm00001d053120	1.454	Putative lysM-domain receptor-like protein kinase family protein [Zea mays]
												Zm00001d043091	1.464	Leucine-rich repeat protein kinase family protein [Zea mays]
												Zm00001d037188	1.483	protein kinase APK1B [Zea mays]
												Zm00001d031023	1.492	L-type lectin-domain containing receptor kinase IX.1 [Zea mays]
												Zm00001d052998	1.492	uncharacterized protein LOC100276598 isoform X1 [Zea mays]
												Zm00001d041236	1.497	receptor-like protein kinase HAIKU2 [Zea mays]
												Zm00001d027436	1.516	putative receptor-like protein kinase [Zea mays]
												Zm00001d011392	1.521	calcium-dependent protein kinase [Zea mays]
												Zm00001d017374	1.552	putative protein kinase superfamily protein [Zea mays]
												Zm00001d009660	1.564	ATP binding protein [Zea mays]
												Zm00001d050074	1.603	Putative leucine-rich repeat receptor-like protein kinase family protein [Zea mays]
												Zm00001d026189	1.605	putative kinase-like protein TMKL1 [Zea mays]
												Zm00001d031426	1.636	protein kinase [Zea mays]
												Zm00001d022044	1.636	probable LRR receptor-like serine/threonine-protein kinase At1g74360 [Zea mays]
												Zm00001d053322	1.65	L-type lectin-domain containing receptor kinase IV.1 [Zea mays]
												Zm00001d035035	1.68	uncharacterized protein LOC100384671 [Zea mays]
												Zm00001d041826	1.686	putative cyclin-dependent kinase F-2 [Zea mays]
												Zm00001d051399	1.713	U-box domain-containing protein 33 [Zea mays]
												Zm00001d014780	1.752	putative receptor-like protein kinase [Zea mays]
												Zm00001d020496	1.768	CIPK-like protein 1 [Zea mays]
												Zm00001d039822	1.831	receptor kinase-like protein Xa21 [Zea mays]
												Zm00001d032510	1.844	Putative disease resistance RPP13-like protein 1 [Zea mays]
												Zm00001d044995	1.914	uncharacterized protein LOC100502297 [Zea mays]
												Zm00001d002712	1.916	MDIS1-interacting receptor like kinase 2 [Zea mays]
												Zm00001d021683	1.921	Cysteine-rich receptor-like protein kinase 25 [Zea mays]
												Zm00001d018825	1.94	Protein kinase superfamily protein [Zea mays]
												Zm00001d026126	1.941	putative serine/threonine-protein kinase Cx32 chloroplastic [Zea mays]
												Zm00001d043742	1.949	Mitogen-activated protein kinase kinase kinase YODA [Zea mays]
												Zm00001d022451	1.952	CBL-interacting serine/threonine-protein kinase 11 [Zea mays]
												Zm00001d007789	1.968	receptor-like protein kinase 4 [Zea mays]
												Zm00001d002039	2.059	Wall-associated receptor kinase-like protein 9 [Zea mays]
												Zm00001d016219	2.102	receptor like protein 42 isoform X1 [Zea mays]
												Zm00001d002019	2.135	G-type lectin S-receptor-like serine/threonine-protein kinase SD2-5 [Zea mays]
												Zm00001d043800	2.171	LEAF RUST 10 DISEASE-RESISTANCE LOCUS RECEPTOR-LIKE PROTEIN KINASE-like 1.1 [Zea mays]
												Zm00001d021829	2.235	putative symbiosis receptor-like kinase precursor [Zea mays]
												Zm00001d021726	2.274	putative S-locus receptor-like protein kinase family protein isoform X1 [Zea mays]
												Zm00001d002979	2.327	Protein kinase superfamily protein [Zea mays]
												Zm00001d043672	2.333	mitogen-activated protein kinase kinase 9 [Zea mays]
												Zm00001d042013	2.36	G-type lectin S-receptor-like serine/threonine-protein kinase LECRK1 [Zea mays]
												Zm00001d007830	2.534	receptor protein kinase CLAVATA1 precursor [Zea mays]
												Zm00001d011643	2.65	probable LRR receptor-like serine/threonine-protein kinase At3g47570 [Zea mays]
												Zm00001d039921	2.65	PR5-like receptor kinase [Zea mays]
												Zm00001d019983	2.655	brassinosteroid LRR receptor kinase BRL1 [Zea mays]
												Zm00001d011378	2.656	Putative DUF1221-domain containing protein kinase family protein [Zea mays]
												Zm00001d007959	2.679	putative disease resistance RPP13-like protein 1 [Zea mays]
												Zm00001d035172	2.748	Disease resistance protein RPM1 [Zea mays]
												Zm00001d021487	2.758	receptor-like protein kinase 4 [Zea mays]
												Zm00001d024134	2.906	ATP binding protein [Zea mays]
												Zm00001d050714	3.112	Leucine-rich repeat (LRR) family protein [Zea mays]
												Zm00001d007363	3.266	leucine-rich repeat protein 1 [Zea mays]
												Zm00001d043741	3.273	mitogen-activated protein kinase kinase kinase 18 [Zea mays]
												Zm00001d051314	3.309	putative protein kinase superfamily protein [Zea mays]
												Zm00001d037782	3.693	uncharacterized protein LOC100273849 [Zea mays]
												Zm00001d038884	3.803	Putative MAPKKK family protein kinase [Zea mays]
												Zm00001d021836	4	polygalacturonase inhibitor 1 precursor [Zea mays]
												Zm00001d015884	4.517	Protein kinase [Zea mays]
												Zm00001d018690	4.547	hypothetical protein ZEAMMB73_Zm00001d018690 [Zea mays]
												Zm00001d011656	5.054	mitogen-activated protein kinase kinase kinase 17 [Zea mays]
												Zm00001d021699	5.103	hypothetical protein ZEAMMB73_Zm00001d021699 [Zea mays]
												Zm00001d043740	5.283	Mitogen-activated protein kinase kinase kinase YODA [Zea mays]
												Zm00001d011655	6.022	uncharacterized protein LOC107403149 [Zea mays]
												Zm00001d024694	6.054	receptor like protein 7 [Zea mays]

## Sheet: Table S7
Table S7 Predicted Pathogen Receptor Genes in common differentially expressed genes of Les4, Les10 and Les17.
Gene ID	Log2FC
	Les4	Les10	Les17	NR_annotation
Zm00001d045388	1.124	1.994	1.796	Putative D-mannose binding lectin receptor-like protein kinase family protein [Zea mays]	1
Zm00001d008457	1.14	1.546	1.529	rust resistance kinase Lr10 [Zea mays]	2
Zm00001d017613	1.15	2.721	1.551	Protein LYK2 [Zea mays]	3
Zm00001d011625	1.152	1.734	2.17	uncharacterized protein LOC100273535 isoform X1 [Zea mays]	4
Zm00001d047758	1.155	1.431	1.11	mitogen-activated protein kinase 5 [Zea mays]	5
Zm00001d013782	1.19	1.74	1.644	receptor kinase-like protein Xa21 [Zea mays]	6
Zm00001d032870	1.194	2.53	2.34	L-type lectin-domain containing receptor kinase V.9 [Zea mays]	7
Zm00001d019413	1.24	2.621	1.529	putative lectin-like receptor protein kinase family protein precursor [Zea mays]	8
Zm00001d036532	1.247	2.2	1.872	hypothetical protein ZEAMMB73_Zm00001d036532 [Zea mays]	9
Zm00001d038991	1.259	2.429	1.631	putative leucine-rich repeat transmembrane protein kinase family protein precursor [Zea mays]	10
Zm00001d021896	1.283	1.79	3.899	L-type lectin-domain containing receptor kinase IV.1 [Zea mays]	11
Zm00001d032869	1.333	1.28	1.69	uncharacterized protein LOC100383079 precursor [Zea mays]	12
Zm00001d022041	1.34	1.29	1.569	hypothetical protein ZEAMMB73_Zm00001d022041 [Zea mays]	13
Zm00001d021737	1.35	1.188	1.222	S-domain class receptor-like kinase 3 precursor [Zea mays]	14
Zm00001d052992	1.37	1.481	2.52	disease resistance protein RPM1 [Zea mays]	15
Zm00001d038522	1.38	1.62	1.768	probable leucine-rich repeat receptor-like protein kinase At5g49770 [Zea mays]	16
Zm00001d025035	1.383	1.693	1.579	G-type lectin S-receptor-like serine/threonine-protein kinase LECRK4 [Zea mays]	17
Zm00001d006535	1.427	3.782	2.528	cysteine-rich receptor-like protein kinase 6 isoform X1 [Zea mays]	18
Zm00001d048832	1.467	1.647	2.263	Putative leucine-rich repeat receptor-like protein kinase family protein [Zea mays]	19
Zm00001d044604	1.495	1.628	2.125	putative CRINKLY4-like receptor protein kinase family protein [Zea mays]	20
Zm00001d040094	1.52	2.823	2.31	rust resistance kinase Lr10 isoform X2 [Zea mays]	21
Zm00001d045785	1.54	2.566	1.918	putative protein kinase superfamily protein precursor [Zea mays]	22
Zm00001d014649	1.552	2.667	2.676	disease resistance protein RPM1 [Zea mays]	23
Zm00001d004072	1.558	4.135	2.869	probable L-type lectin-domain containing receptor kinase S.7 isoform X1 [Zea mays]	24
Zm00001d043512	1.594	2.544	2.15	uncharacterized protein LOC100382682 precursor [Zea mays]	25
Zm00001d021647	1.613	4.354	3.683	ABC transporter G family member 43 [Zea mays]	26
Zm00001d020703	1.724	3.19	2.76	G-type lectin S-receptor-like serine/threonine-protein kinase At5g35370 [Zea mays]	27
Zm00001d030555	1.748	1.847	2.199	G-type lectin S-receptor-like serine/threonine-protein kinase LECRK4 [Zea mays]	28
Zm00001d021688	1.75	2.3	2.341	Cysteine-rich receptor-like protein kinase 10 [Zea mays]	29
Zm00001d024352	1.782	3.41	3.592	rust resistance kinase Lr10 [Zea mays]	30
Zm00001d034781	1.79	1.73	1.68	G-type lectin S-receptor-like serine/threonine-protein kinase At1g34300 [Zea mays]	31
Zm00001d002178	1.849	3.69	2.89	G-type lectin S-receptor-like serine/threonine-protein kinase B120 [Zea mays]	32
Zm00001d021303	1.854	2.45	2.131	uncharacterized protein LOC100280671 isoform X1 [Zea mays]	33
Zm00001d025390	1.856	2.776	5.262	receptor-like protein kinase 4 [Zea mays]	34
Zm00001d027892	1.866	1.245	1.373	serine/threonine-protein kinase RIPK isoform X1 [Zea mays]	35
Zm00001d017821	1.87	2.225	1.834	probable L-type lectin-domain containing receptor kinase S.5 [Zea mays]	36
Zm00001d041327	1.9	1.913	1.869	putative LRR receptor-like serine/threonine-protein kinase [Zea mays]	37
Zm00001d021492	1.913	1.314	3.254	putative disease resistance protein RGA3 [Zea mays]	38
Zm00001d040023	1.93	2.761	2.485	Protein kinase superfamily protein [Zea mays]	39
Zm00001d023611	1.954	1.829	2.519	Putative leucine-rich repeat receptor-like protein kinase family protein [Zea mays]	40
Zm00001d010945	2.1	2.965	1.542	uncharacterized protein LOC100384005 isoform X1 [Zea mays]	41
Zm00001d003023	2.13	1.558	2.146	putative WAK family receptor-like protein kinase isoform X1 [Zea mays]	42
Zm00001d043480	2.228	3.629	3.48	Proline-rich receptor-like protein kinase PERK15 [Zea mays]	43
Zm00001d002536	2.329	3.49	6.627	probable L-type lectin-domain containing receptor kinase S.5 [Zea mays]	44
Zm00001d016807	2.43	3.14	2.571	mitogen-activated protein kinase kinase kinase 3 [Zea mays]	45
Zm00001d002128	2.512	3.393	2.472	Shikimate kinase 1 chloroplastic [Zea mays]	46
Zm00001d037973	2.555	1.93	5.13	Serine/threonine-protein kinase [Zea mays]	47
Zm00001d013572	2.598	2.875	2.427	Cysteine-rich receptor-like protein kinase 10 [Zea mays]	48
Zm00001d008468	2.616	3.24	1.634	PR5-like receptor kinase [Zea mays]	49
Zm00001d032069	2.635	4.981	2.972	putative protein kinase superfamily protein [Zea mays]	50
Zm00001d053424	2.65	1.52	2.862	receptor-like protein kinase 5 [Zea mays]	51
Zm00001d020429	2.658	3.274	1.973	putative protein kinase superfamily protein [Zea mays]	52
Zm00001d052906	2.68	7.421	4.191	Putative lectin-domain receptor-like protein kinase family protein [Zea mays]	53
Zm00001d052989	2.954	2.13	3.659	Cysteine-rich receptor-like protein kinase 6 [Zea mays]	54
Zm00001d003614	2.99	2.732	2.61	uncharacterized protein LOC100382942 precursor [Zea mays]	55
Zm00001d006531	3.272	3.968	4.467	hypothetical protein ZEAMMB73_Zm00001d006531 [Zea mays]	56
Zm00001d041574	5.677	3.129	7.359	putative LRR receptor-like serine/threonine-protein kinase [Zea mays]	57
Zm00001d004238	6.952	2.152	7.17	U-box domain-containing protein 33 [Zea mays]	58

## Sheet: Table S8
Table S8. Transcriptomic Comparison Enrichment analysis of common differentially expressed genes.
Type	Term	Compare_Sample_ID	Compare_Sample_Info	Factor	Condition	Tissue	Category	Count	%	PValue	OddsRatio	Genes	ListTotal	PopHits	PopTotal	FoldChange	Bonferroni	Benjamini	FDR
Transcriptomic Comparison	GSE48208_1	GSM1172782 / GSM1172780	PtrpC:GLS1 / Mock	Pathogen infection	Colletotrichum_graminicola_PtrpC / non-inoculated	Leaves of 21 day-old plants	Treatment	294	61.8947	1.86126e-210	23.2377	Zm00001d002434,Zm00001d002536,Zm00001d002564,Zm00001d002610,Zm00001d003283,Zm00001d003356,Zm00001d003830,Zm00001d004138,Zm00001d005622,Zm00001d005823,Zm00001d006711,Zm00001d007831,Zm00001d008570,Zm00001d008604,Zm00001d008756,Zm00001d009112,Zm00001d009146,Zm00001d010617,Zm00001d010828,Zm00001d011315,Zm00001d011438,Zm00001d011625,Zm00001d011838,Zm00001d011886,Zm00001d012899,Zm00001d013099,Zm00001d0…	475	1983	30449	9.50395	2.73605e-208	1.52427e-207	2.73605e-208
Transcriptomic Comparison	GSE48208_0	GSM1172781 / GSM1172780	WT / Mock	Pathogen infection	Colletotrichum_graminicola_wild-type_strain_inoculated / non-inoculated	Leaves of 21 day-old plants	Treatment	248	52.2105	3.49516e-186	22.4096	Zm00001d002434,Zm00001d002536,Zm00001d002564,Zm00001d002610,Zm00001d003283,Zm00001d003356,Zm00001d003830,Zm00001d007831,Zm00001d008756,Zm00001d009112,Zm00001d009146,Zm00001d010828,Zm00001d011315,Zm00001d011438,Zm00001d011625,Zm00001d011838,Zm00001d011886,Zm00001d012899,Zm00001d013099,Zm00001d014748,Zm00001d016807,Zm00001d017152,Zm00001d017425,Zm00001d017976,Zm00001d017991,Zm00001d019060,Zm00001d0…	475	1410	30449	11.2749	5.13788e-184	1.43117e-183	2.56894e-184
Transcriptomic Comparison	GSE100121_5	GSM2671554,GSM2671555,GSM2671556,GSM2671557 / GSM2671530,GSM2671531,GSM2671532,GSM2671533	Leaf_BGM-infested_24hr / Leaf_non-infested	Spider mites infection	24h_after_BGM_infestation / no_infestation	Leaves	Treatment	259	54.5263	6.5222e-178	19.3186	Zm00001d002434,Zm00001d002564,Zm00001d002610,Zm00001d002673,Zm00001d003283,Zm00001d003356,Zm00001d003614,Zm00001d003657,Zm00001d003830,Zm00001d004138,Zm00001d005622,Zm00001d005823,Zm00001d006034,Zm00001d006711,Zm00001d007329,Zm00001d007831,Zm00001d008570,Zm00001d008604,Zm00001d009112,Zm00001d009146,Zm00001d010617,Zm00001d010828,Zm00001d011315,Zm00001d011438,Zm00001d011625,Zm00001d011838,Zm00001d0…	475	1773	30449	9.3642	9.58763e-176	1.78044e-175	3.19588e-176
Transcriptomic Comparison	GSE81344_0	GSM2150841,GSM2150843,GSM2150845 / GSM2150840,GSM2150842,GSM2150844	lower_leaf / upper_leaf	Pathogen infection	with_severe_infection_by_C._zeina / with_minimal_infection_by_C._zeina	Leaves	Treatment	188	39.5789	6.59368e-153	23.3964	Zm00001d002434,Zm00001d003283,Zm00001d007329,Zm00001d007831,Zm00001d008340,Zm00001d009112,Zm00001d010828,Zm00001d011315,Zm00001d011438,Zm00001d011886,Zm00001d013099,Zm00001d014748,Zm00001d014903,Zm00001d014906,Zm00001d017152,Zm00001d017425,Zm00001d017852,Zm00001d017951,Zm00001d017976,Zm00001d017991,Zm00001d019060,Zm00001d020953,Zm00001d021168,Zm00001d022334,Zm00001d022597,Zm00001d022868,Zm00001d0…	475	825	30449	14.6077	9.69271e-151	1.34996e-150	2.42318e-151
Transcriptomic Comparison	GSE63429_7	GSM1548686,GSM1548687,GSM1548688 / GSM1548662,GSM1548663,GSM1548664	M162w_Submerge_72_hr / M162w_Control_24_hr	Submerge treatment	submerge_for_72h / non-submerged	Leaves	Treatment	260	54.7368	1.52945e-133	11.8442	Zm00001d002434,Zm00001d002536,Zm00001d002610,Zm00001d003283,Zm00001d003356,Zm00001d003657,Zm00001d006034,Zm00001d007329,Zm00001d008604,Zm00001d009112,Zm00001d010197,Zm00001d010828,Zm00001d011315,Zm00001d011838,Zm00001d011886,Zm00001d012899,Zm00001d013099,Zm00001d014748,Zm00001d015767,Zm00001d016807,Zm00001d017152,Zm00001d017425,Zm00001d017682,Zm00001d017821,Zm00001d017918,Zm00001d017976,Zm00001d0…	475	2811	30449	5.92914	2.24829e-131	2.50507e-131	4.49658e-132
Transcriptomic Comparison	GSE100121_3	GSM2671546,GSM2671547,GSM2671548,GSM2671549 / GSM2671530,GSM2671531,GSM2671532,GSM2671533	Leaf_TSSM-infested_24hr / Leaf_non-infested	Spider mites infection	24h_after_TSSM_infestation / no_infestation	Leaves	Treatment	213	44.8421	1.51317e-125	13.1898	Zm00001d002434,Zm00001d002564,Zm00001d002610,Zm00001d002673,Zm00001d003283,Zm00001d003356,Zm00001d003614,Zm00001d003657,Zm00001d003830,Zm00001d004138,Zm00001d005470,Zm00001d005622,Zm00001d005823,Zm00001d006034,Zm00001d006711,Zm00001d007831,Zm00001d008570,Zm00001d008604,Zm00001d009112,Zm00001d009146,Zm00001d010617,Zm00001d011315,Zm00001d011438,Zm00001d011838,Zm00001d011886,Zm00001d012899,Zm00001d0…	475	1760	30449	7.75794	2.22437e-123	2.06534e-123	3.70728e-124
Transcriptomic Comparison	GSE63429_1	GSM1548677,GSM1548678,GSM1548679 / GSM1548653,GSM1548654,GSM1548655	B73_Submerge_72_hr / B73_Control_24_hr	Submerge treatment	submerge_for_72h / non-submerged	Leaves	Treatment	262	55.1579	2.71998e-110	9.02767	Zm00001d002434,Zm00001d002536,Zm00001d003283,Zm00001d003356,Zm00001d003614,Zm00001d003657,Zm00001d006034,Zm00001d007329,Zm00001d008340,Zm00001d008570,Zm00001d008604,Zm00001d009112,Zm00001d010197,Zm00001d010828,Zm00001d011315,Zm00001d011438,Zm00001d011838,Zm00001d011886,Zm00001d012604,Zm00001d012899,Zm00001d013099,Zm00001d014200,Zm00001d014748,Zm00001d017425,Zm00001d017682,Zm00001d017976,Zm00001d0…	475	3639	30449	4.61529	3.99837e-108	3.18216e-108	5.71195e-109
Transcriptomic Comparison	GSE100121_9	GSM2671554,GSM2671555,GSM2671556,GSM2671557 / GSM2671538,GSM2671539,GSM2671540,GSM2671541	Leaf_BGM-infested_24hr / Leaf_wounded_24hr	Spider mites infection	24h_after_BGM_infestation / 24h_after_wounding_treatment	Leaves	Treatment	146	30.7368	5.47078e-105	16.7421	Zm00001d002434,Zm00001d002564,Zm00001d002610,Zm00001d003283,Zm00001d003356,Zm00001d003830,Zm00001d005622,Zm00001d005823,Zm00001d007329,Zm00001d008570,Zm00001d009112,Zm00001d010617,Zm00001d011315,Zm00001d011438,Zm00001d011886,Zm00001d012899,Zm00001d014906,Zm00001d016807,Zm00001d017152,Zm00001d017425,Zm00001d017821,Zm00001d017951,Zm00001d017976,Zm00001d019060,Zm00001d020137,Zm00001d020429,Zm00001d0…	475	781	30449	11.9834	8.04205e-103	5.60033e-103	1.00526e-103
Transcriptomic Comparison	GSE63429_0	GSM1548665,GSM1548666,GSM1548667 / GSM1548653,GSM1548654,GSM1548655	B73_Submerge_24_hr / B73_Control_24_hr	Submerge treatment	submerge_for_24h / non-submerged	Leaves	Treatment	247	52	1.12358e-103	8.66679	Zm00001d002434,Zm00001d002610,Zm00001d003283,Zm00001d003356,Zm00001d003614,Zm00001d003657,Zm00001d003830,Zm00001d006034,Zm00001d007329,Zm00001d008340,Zm00001d008570,Zm00001d008604,Zm00001d008756,Zm00001d009112,Zm00001d010197,Zm00001d010828,Zm00001d011315,Zm00001d011438,Zm00001d011838,Zm00001d011886,Zm00001d012604,Zm00001d012899,Zm00001d013099,Zm00001d014200,Zm00001d014748,Zm00001d017425,Zm00001d0…	475	3371	30449	4.69697	1.65166e-101	1.02238e-101	1.83517e-102
Transcriptomic Comparison	GSE71723_4r	GSM1843756,GSM1843757,GSM1843758,GSM1843759 / GSM1843788,GSM1843789,GSM1843790,GSM1843791	maize_leaf_V16 / maize_leaf_V16_drought	Drought stress	well-watered / drought-stressed	Leaves	Treatment	147	30.9474	4.31178e-90	12.4753	Zm00001d002434,Zm00001d003283,Zm00001d003356,Zm00001d006711,Zm00001d008570,Zm00001d011625,Zm00001d011838,Zm00001d011886,Zm00001d012899,Zm00001d017152,Zm00001d017425,Zm00001d017821,Zm00001d017918,Zm00001d020136,Zm00001d020137,Zm00001d020371,Zm00001d020552,Zm00001d022041,Zm00001d022597,Zm00001d025437,Zm00001d026572,Zm00001d027434,Zm00001d027530,Zm00001d027557,Zm00001d028012,Zm00001d028912,Zm00001d0…	475	1049	30449	8.983	6.33831e-88	3.5311e-88	6.33831e-89
Transcriptomic Comparison	GSE63429_3	GSM1548680,GSM1548681,GSM1548682 / GSM1548656,GSM1548657,GSM1548658	B97_Submerge_72_hr / B97_Control_24_hr	Submerge treatment	submerge_for_72h / non-submerged	Leaves	Treatment	232	48.8421	2.1856e-88	7.43205	Zm00001d002434,Zm00001d002536,Zm00001d003283,Zm00001d003356,Zm00001d003614,Zm00001d003657,Zm00001d006034,Zm00001d007329,Zm00001d009112,Zm00001d010197,Zm00001d010828,Zm00001d011838,Zm00001d011886,Zm00001d012604,Zm00001d012899,Zm00001d013099,Zm00001d014200,Zm00001d017152,Zm00001d017425,Zm00001d017682,Zm00001d017976,Zm00001d017991,Zm00001d018730,Zm00001d019505,Zm00001d020136,Zm00001d020137,Zm00001d0…	475	3453	30449	4.30696	3.21284e-86	1.62717e-86	2.92076e-87
Transcriptomic Comparison	GSE63429_2	GSM1548668,GSM1548669,GSM1548670 / GSM1548656,GSM1548657,GSM1548658	B97_Submerge_24_hr / B97_Control_24_hr	Submerge treatment	submerge_for_24h / non-submerged	Leaves	Treatment	235	49.4737	3.15379e-83	6.87268	Zm00001d002434,Zm00001d002536,Zm00001d003283,Zm00001d003356,Zm00001d003614,Zm00001d003657,Zm00001d003830,Zm00001d006034,Zm00001d007329,Zm00001d009112,Zm00001d010197,Zm00001d010828,Zm00001d011838,Zm00001d012604,Zm00001d012899,Zm00001d013099,Zm00001d014200,Zm00001d017152,Zm00001d017425,Zm00001d017682,Zm00001d017821,Zm00001d017918,Zm00001d017976,Zm00001d017991,Zm00001d018730,Zm00001d019505,Zm00001d0…	475	3783	30449	3.98209	4.63607e-81	2.15231e-81	3.86339e-82
Transcriptomic Comparison	GSE100121_8	GSM2671546,GSM2671547,GSM2671548,GSM2671549 / GSM2671538,GSM2671539,GSM2671540,GSM2671541	Leaf_TSSM-infested_24hr / Leaf_wounded_24hr	Spider mites infection	24h_after_TSSM_infestation / 24h_after_wounding_treatment	Leaves	Treatment	104	21.8947	8.44697e-67	12.6482	Zm00001d002434,Zm00001d002564,Zm00001d002610,Zm00001d003283,Zm00001d003356,Zm00001d003614,Zm00001d003830,Zm00001d005622,Zm00001d005823,Zm00001d008570,Zm00001d009112,Zm00001d010617,Zm00001d011315,Zm00001d011438,Zm00001d011838,Zm00001d011886,Zm00001d014903,Zm00001d014906,Zm00001d016807,Zm00001d017152,Zm00001d017425,Zm00001d017682,Zm00001d017821,Zm00001d017951,Zm00001d019060,Zm00001d020137,Zm00001d0…	475	654	30449	10.1938	1.2417e-64	5.32122e-65	9.55157e-66
Transcriptomic Comparison	GSE100121_0	GSM2671534,GSM2671535,GSM2671536,GSM2671537 / GSM2671530,GSM2671531,GSM2671532,GSM2671533	Leaf_wounded_2hr / Leaf_non-infested	Wound treatment	2h_after_wounding_treatment / no_infestation	Leaves	Treatment	182	38.3158	7.3752e-54	5.14153	Zm00001d002434,Zm00001d002536,Zm00001d002564,Zm00001d002610,Zm00001d002673,Zm00001d003283,Zm00001d003356,Zm00001d003614,Zm00001d003657,Zm00001d003830,Zm00001d004138,Zm00001d005470,Zm00001d005622,Zm00001d005823,Zm00001d006034,Zm00001d006711,Zm00001d007329,Zm00001d007831,Zm00001d008340,Zm00001d008570,Zm00001d008604,Zm00001d008756,Zm00001d009112,Zm00001d009146,Zm00001d010197,Zm00001d010617,Zm00001d0…	475	3266	30449	3.57219	1.08415e-51	4.3142e-52	7.74396e-53
Transcriptomic Comparison	GSE63429_6	GSM1548674,GSM1548675,GSM1548676 / GSM1548662,GSM1548663,GSM1548664	M162w_Submerge_24_hr / M162w_Control_24_hr	Submerge treatment	submerge_for_24h / non-submerged	Leaves	Treatment	145	30.5263	3.00367e-53	6.07999	Zm00001d003283,Zm00001d003356,Zm00001d003657,Zm00001d006034,Zm00001d007329,Zm00001d009112,Zm00001d010197,Zm00001d010828,Zm00001d011838,Zm00001d012899,Zm00001d013099,Zm00001d014748,Zm00001d017152,Zm00001d017425,Zm00001d017682,Zm00001d017991,Zm00001d019505,Zm00001d020136,Zm00001d020137,Zm00001d020639,Zm00001d020703,Zm00001d020714,Zm00001d020953,Zm00001d021168,Zm00001d022327,Zm00001d025437,Zm00001d0…	475	2039	30449	4.55859	4.41539e-51	1.63989e-51	2.94359e-52
Transcriptomic Comparison	GSE100121_6r	GSM2671534,GSM2671535,GSM2671536,GSM2671537 / GSM2671542,GSM2671543,GSM2671544,GSM2671545	Leaf_wounded_2hr / Leaf_TSSM-infested_2hr	Spider mites infection	2h_after_wounding_treatment / 2h_after_TSSM_infestation	Leaves	Treatment	149	31.3684	7.69291e-49	5.4059	Zm00001d002536,Zm00001d002564,Zm00001d002610,Zm00001d002673,Zm00001d003283,Zm00001d003356,Zm00001d003614,Zm00001d003657,Zm00001d003830,Zm00001d004138,Zm00001d005470,Zm00001d005622,Zm00001d006711,Zm00001d007329,Zm00001d007831,Zm00001d008340,Zm00001d008604,Zm00001d009112,Zm00001d009146,Zm00001d010197,Zm00001d010617,Zm00001d010828,Zm00001d011315,Zm00001d011438,Zm00001d011838,Zm00001d011886,Zm00001d0…	475	2359	30449	4.04891	1.13086e-46	3.93754e-47	7.06786e-48
Transcriptomic Comparison	GSE71723_0r	GSM1843740,GSM1843741,GSM1843742,GSM1843743 / GSM1843772,GSM1843773,GSM1843774,GSM1843775	maize_leaf_V12 / maize_leaf_V12_drought	Drought stress	well-watered / drought-stressed	Leaves	Treatment	65	13.6842	2.21806e-43	12.7247	Zm00001d003283,Zm00001d003614,Zm00001d008570,Zm00001d011838,Zm00001d012899,Zm00001d017425,Zm00001d020371,Zm00001d028912,Zm00001d029397,Zm00001d031221,Zm00001d031257,Zm00001d033455,Zm00001d033517,Zm00001d035162,Zm00001d036550,Zm00001d037797,Zm00001d041082,Zm00001d042244,Zm00001d048683,Zm00001d050455,Zm00001d040125,Zm00001d053514,Zm00001d006535,Zm00001d026628,Zm00001d034514,Zm00001d038930,Zm00001d0…	475	369	30449	11.2919	3.26055e-41	1.06851e-41	1.91797e-42
Transcriptomic Comparison	GSE100121_4	GSM2671550,GSM2671551,GSM2671552,GSM2671553 / GSM2671530,GSM2671531,GSM2671532,GSM2671533	Leaf_BGM-infested_2hr / Leaf_non-infested	Spider mites infection	2h_after_BGM_infestation / no_infestation	Leaves	Treatment	73	15.3684	1.4217e-39	9.0642	Zm00001d002434,Zm00001d002610,Zm00001d003283,Zm00001d003614,Zm00001d003830,Zm00001d004138,Zm00001d005823,Zm00001d006711,Zm00001d008570,Zm00001d008604,Zm00001d008756,Zm00001d009112,Zm00001d011315,Zm00001d011438,Zm00001d011838,Zm00001d012899,Zm00001d015767,Zm00001d017152,Zm00001d017821,Zm00001d017918,Zm00001d018730,Zm00001d019060,Zm00001d019505,Zm00001d020137,Zm00001d020429,Zm00001d020492,Zm00001d0…	475	590	30449	7.93141	2.08989e-37	6.12784e-38	1.09994e-38
Transcriptomic Comparison	GSE48406_1	GSM1177254,GSM1177255,GSM1177256 / GSM253262,GSM253263,GSM253264	SG200D19A_4dpi / ZM_4d_Mock_3inf	Pathogen infection	Ustilago_maydis_mutant_strain_SG200D19A_infected_for_4_days / mock_infected_for_4_days	Leaves	Treatment	76	16	2.1972e-39	8.51035	Zm00001d003830,Zm00001d006711,Zm00001d007831,Zm00001d009146,Zm00001d011625,Zm00001d012899,Zm00001d014906,Zm00001d017152,Zm00001d017425,Zm00001d017682,Zm00001d020136,Zm00001d020137,Zm00001d022041,Zm00001d022327,Zm00001d027434,Zm00001d027557,Zm00001d028093,Zm00001d029744,Zm00001d032458,Zm00001d033623,Zm00001d035162,Zm00001d036550,Zm00001d037550,Zm00001d038555,Zm00001d038991,Zm00001d042909,Zm00001d0…	475	658	30449	7.40401	3.22989e-37	8.99693e-38	1.61494e-38
Transcriptomic Comparison	GSE71723_6r	GSM1843764,GSM1843765,GSM1843766,GSM1843767 / GSM1843796,GSM1843797,GSM1843798,GSM1843799	maize_leaf_R1 / maize_leaf_R1_drought	Drought stress	well-watered / drought-stressed	Leaves	Treatment	51	10.7368	2.30636e-36	14.0745	Zm00001d003356,Zm00001d011838,Zm00001d011886,Zm00001d012899,Zm00001d017152,Zm00001d017425,Zm00001d028912,Zm00001d029397,Zm00001d031221,Zm00001d031257,Zm00001d035162,Zm00001d039374,Zm00001d041082,Zm00001d042244,Zm00001d042909,Zm00001d043238,Zm00001d050455,Zm00001d006446,Zm00001d006535,Zm00001d027996,Zm00001d030548,Zm00001d034514,Zm00001d038930,Zm00001d040705,Zm00001d002899,Zm00001d009187,Zm00001d0…	475	253	30449	12.922	3.39036e-34	8.9942e-35	1.61446e-35
Transcriptomic Comparison	GSE100121_1	GSM2671538,GSM2671539,GSM2671540,GSM2671541 / GSM2671530,GSM2671531,GSM2671532,GSM2671533	Leaf_wounded_24hr / Leaf_non-infested	Wound treatment	24h_after_wounding_treatment / no_infestation	Leaves	Treatment	98	20.6316	4.71921e-34	5.3148	Zm00001d002673,Zm00001d003614,Zm00001d004138,Zm00001d006034,Zm00001d007831,Zm00001d008604,Zm00001d009146,Zm00001d010828,Zm00001d011315,Zm00001d013099,Zm00001d014748,Zm00001d015767,Zm00001d017152,Zm00001d017425,Zm00001d017682,Zm00001d017852,Zm00001d017991,Zm00001d019060,Zm00001d020569,Zm00001d020714,Zm00001d021882,Zm00001d022041,Zm00001d022327,Zm00001d022334,Zm00001d022597,Zm00001d025437,Zm00001d0…	475	1406	30449	4.46807	6.93723e-32	1.75671e-32	3.15329e-33
Transcriptomic Comparison	GSE48536_1	GSM1180541,GSM1180542,GSM1180543 / GSM1180535,GSM1180536,GSM1180537	Maize_tin2_4day / Maize_Mock_4day	Pathogen infection	Ustilago_maydis_mutant_strain_SG200Dtin2_infected_for_4_days / mock_infected_for_4_days	Leaves of young seedlings	Treatment	93	19.5789	1.08587e-33	5.51978	Zm00001d003830,Zm00001d006711,Zm00001d007831,Zm00001d008604,Zm00001d008756,Zm00001d009112,Zm00001d009146,Zm00001d011315,Zm00001d011625,Zm00001d012899,Zm00001d014906,Zm00001d017152,Zm00001d017425,Zm00001d017682,Zm00001d017951,Zm00001d019505,Zm00001d020136,Zm00001d020137,Zm00001d020429,Zm00001d020552,Zm00001d021882,Zm00001d022041,Zm00001d022327,Zm00001d027434,Zm00001d027557,Zm00001d028093,Zm00001d0…	475	1273	30449	4.68311	1.59623e-31	3.86637e-32	6.94012e-33
Transcriptomic Comparison	GSE100121_7r	GSM2671534,GSM2671535,GSM2671536,GSM2671537 / GSM2671550,GSM2671551,GSM2671552,GSM2671553	Leaf_wounded_2hr / Leaf_BGM-infested_2hr	Spider mites infection	2h_after_wounding_treatment / 2h_after_BGM_infestation	Leaves	Treatment	138	29.0526	1.3294e-31	3.81529	Zm00001d002536,Zm00001d002564,Zm00001d002610,Zm00001d002673,Zm00001d003283,Zm00001d003614,Zm00001d003657,Zm00001d003830,Zm00001d004138,Zm00001d005470,Zm00001d005622,Zm00001d006034,Zm00001d007329,Zm00001d007831,Zm00001d008340,Zm00001d008604,Zm00001d009112,Zm00001d009146,Zm00001d010197,Zm00001d010617,Zm00001d010828,Zm00001d011315,Zm00001d011438,Zm00001d011886,Zm00001d013099,Zm00001d013276,Zm00001d0…	475	2932	30449	3.01713	1.95422e-29	4.53628e-30	8.1426e-31
Transcriptomic Comparison	GSE12892_0	GSM323170,GSM323171,GSM323172 / GSM253250,GSM253251,GSM253252	Zm_SG200Dpep1_24hpi_I / ZM_24h_Mock_3inf_I	Pathogen infection	Ustilago_maydis_strain_SG200Dpep1_infected_for_24h / mock_for_24h	Leaves	Treatment	49	10.3158	1.45527e-29	10.2839	Zm00001d005470,Zm00001d006711,Zm00001d012899,Zm00001d014906,Zm00001d017152,Zm00001d017425,Zm00001d020136,Zm00001d020137,Zm00001d027434,Zm00001d028093,Zm00001d029744,Zm00001d036550,Zm00001d037550,Zm00001d042909,Zm00001d043025,Zm00001d044157,Zm00001d047758,Zm00001d050011,Zm00001d050247,Zm00001d027996,Zm00001d040705,Zm00001d002261,Zm00001d002899,Zm00001d003015,Zm00001d005392,Zm00001d017019,Zm00001d0…	475	330	30449	9.51835	2.13924e-27	4.76713e-28	8.55697e-29
Transcriptomic Comparison	GSE48406_4	GSM1177263,GSM1177264,GSM1177265 / GSM253262,GSM253263,GSM253264	SG200Dtin4_4dpi / ZM_4d_Mock_3inf	Pathogen infection	Ustilago_maydis_mutant_strain_SG200Dtin4_infected_for_4_days / mock_infected_for_4_days	Leaves	Treatment	72	15.1579	1.50669e-27	5.66746	Zm00001d003830,Zm00001d005470,Zm00001d006711,Zm00001d007831,Zm00001d009146,Zm00001d014906,Zm00001d017152,Zm00001d017425,Zm00001d017682,Zm00001d017951,Zm00001d020136,Zm00001d020137,Zm00001d022041,Zm00001d027434,Zm00001d028093,Zm00001d029744,Zm00001d033623,Zm00001d035162,Zm00001d036550,Zm00001d037550,Zm00001d038555,Zm00001d038991,Zm00001d042909,Zm00001d043025,Zm00001d044157,Zm00001d048021,Zm00001d0…	475	918	30449	5.0277	2.21483e-25	4.74574e-26	8.51859e-27
Transcriptomic Comparison	GSE43088_7	GSM1056300,GSM1056301 / GSM1056296,GSM1056297	Severe_HKI1105_Tolerant_variety_root_tissue_35th_day_after_sowing / Moderate_HKI1105_Tolerant_variety_root_tissue_32nd_day_after_sowing	Waterlogging stress	severe_stress / moderate_stress	Roots	Treatment	55	11.5789	1.91601e-27	7.73262	Zm00001d003830,Zm00001d011315,Zm00001d011625,Zm00001d012899,Zm00001d014906,Zm00001d017152,Zm00001d017425,Zm00001d017682,Zm00001d017951,Zm00001d019505,Zm00001d020136,Zm00001d020137,Zm00001d020552,Zm00001d027557,Zm00001d028093,Zm00001d029744,Zm00001d031666,Zm00001d033623,Zm00001d035162,Zm00001d037550,Zm00001d042909,Zm00001d044157,Zm00001d046277,Zm00001d047758,Zm00001d049381,Zm00001d050011,Zm00001d0…	475	498	30449	7.07967	2.81653e-25	5.78088e-26	1.03767e-26
Transcriptomic Comparison	GSE31188_1	GSM773118,GSM773119,GSM773120 / GSM773121,GSM773122,GSM773123	Cgram_96hpi / mock_96hpi	Pathogen infection	Colletotrichum_graminicola_infected_for_96h / mock_for_96h	Leaves	Treatment	53	11.1579	1.97651e-27	8.12295	Zm00001d003830,Zm00001d006711,Zm00001d007831,Zm00001d009146,Zm00001d011625,Zm00001d012899,Zm00001d014906,Zm00001d017152,Zm00001d017425,Zm00001d019505,Zm00001d020137,Zm00001d021882,Zm00001d028093,Zm00001d029744,Zm00001d031666,Zm00001d032458,Zm00001d034365,Zm00001d035162,Zm00001d036550,Zm00001d037550,Zm00001d038555,Zm00001d042909,Zm00001d043025,Zm00001d043344,Zm00001d044157,Zm00001d045972,Zm00001d0…	475	455	30449	7.46696	2.90546e-25	5.78088e-26	1.03767e-26
Transcriptomic Comparison	GSE63779_1	GSM1557012,GSM1557013 / GSM1557010,GSM1557011	leaf_10uM_PO4 / leaf_1000uM_PO4	Phosphate treatment	10_uM_soil_phosphate / 1000_uM_soil_phosphate	Roots	Treatment	107	22.5263	6.21976e-27	3.94489	Zm00001d002434,Zm00001d002610,Zm00001d003356,Zm00001d003830,Zm00001d005470,Zm00001d006711,Zm00001d008570,Zm00001d008604,Zm00001d009112,Zm00001d009146,Zm00001d010197,Zm00001d011625,Zm00001d011838,Zm00001d014903,Zm00001d015767,Zm00001d016807,Zm00001d017682,Zm00001d017918,Zm00001d019060,Zm00001d020136,Zm00001d020137,Zm00001d022327,Zm00001d024412,Zm00001d026042,Zm00001d028093,Zm00001d028912,Zm00001d0…	475	2072	30449	3.31035	9.14304e-25	1.75642e-25	3.15277e-26
Transcriptomic Comparison	GSE48406_2	GSM1177257,GSM1177258,GSM1177259 / GSM253262,GSM253263,GSM253264	SG200Dtin1_4dpi / ZM_4d_Mock_3inf	Pathogen infection	Ustilago_maydis_mutant_strain_SG200Dtin1_infected_for_4_days / mock_infected_for_4_days	Leaves	Treatment	89	18.7368	3.27113e-26	4.42466	Zm00001d003830,Zm00001d005470,Zm00001d006711,Zm00001d007831,Zm00001d008756,Zm00001d009112,Zm00001d009146,Zm00001d011315,Zm00001d012899,Zm00001d014906,Zm00001d017152,Zm00001d017425,Zm00001d017951,Zm00001d019505,Zm00001d020136,Zm00001d020137,Zm00001d022041,Zm00001d022327,Zm00001d027434,Zm00001d027557,Zm00001d028093,Zm00001d029744,Zm00001d033623,Zm00001d035162,Zm00001d036550,Zm00001d037550,Zm00001d0…	475	1492	30449	3.82385	4.80856e-24	8.92957e-25	1.60285e-25
Transcriptomic Comparison	GSE48536_0	GSM1180538,GSM1180539,GSM1180540 / GSM1180535,GSM1180536,GSM1180537	Maize_SG200_4day / Maize_Mock_4day	Pathogen infection	Ustilago_maydis_wild_type_strain_SG200_infected_for_4_days / mock_infected_for_4_days	Leaves of young seedlings	Treatment	84	17.6842	1.33042e-25	4.53688	Zm00001d003830,Zm00001d006711,Zm00001d007831,Zm00001d008756,Zm00001d009146,Zm00001d011625,Zm00001d014906,Zm00001d017152,Zm00001d017425,Zm00001d017682,Zm00001d017951,Zm00001d019505,Zm00001d020136,Zm00001d020137,Zm00001d022041,Zm00001d027434,Zm00001d027557,Zm00001d028093,Zm00001d029744,Zm00001d033623,Zm00001d034365,Zm00001d035162,Zm00001d036550,Zm00001d037550,Zm00001d038555,Zm00001d038991,Zm00001d0…	475	1361	30449	3.9564	1.95572e-23	3.51464e-24	6.30876e-25
Transcriptomic Comparison	GSE48406_3	GSM1177260,GSM1177261,GSM1177262 / GSM253262,GSM253263,GSM253264	SG200Dtin3_4dpi / ZM_4d_Mock_3inf	Pathogen infection	Ustilago_maydis_mutant_strain_SG200Dtin3_infected_for_4_days / mock_infected_for_4_days	Leaves	Treatment	85	17.8947	1.81355e-25	4.46908	Zm00001d003830,Zm00001d006711,Zm00001d007831,Zm00001d008756,Zm00001d009112,Zm00001d009146,Zm00001d011438,Zm00001d012899,Zm00001d014906,Zm00001d017152,Zm00001d017425,Zm00001d017682,Zm00001d017951,Zm00001d019505,Zm00001d020136,Zm00001d020137,Zm00001d022041,Zm00001d022327,Zm00001d027434,Zm00001d028093,Zm00001d029744,Zm00001d031666,Zm00001d033623,Zm00001d034365,Zm00001d035162,Zm00001d036550,Zm00001d0…	475	1400	30449	3.89198	2.66592e-23	4.64125e-24	8.33101e-25
Transcriptomic Comparison	GSE48406_5	GSM1177266,GSM1177267,GSM1177268 / GSM253262,GSM253263,GSM253264	SG200Dtin5_4dpi / ZM_4d_Mock_3inf	Pathogen infection	Ustilago_maydis_mutant_strain_SG200Dtin5_infected_for_4_days / mock_infected_for_4_days	Leaves	Treatment	68	14.3158	1.75747e-23	5.01357	Zm00001d003830,Zm00001d005470,Zm00001d006711,Zm00001d007831,Zm00001d009146,Zm00001d014906,Zm00001d017425,Zm00001d020136,Zm00001d020137,Zm00001d022041,Zm00001d027434,Zm00001d028093,Zm00001d029744,Zm00001d033623,Zm00001d035162,Zm00001d036550,Zm00001d037550,Zm00001d038555,Zm00001d042909,Zm00001d043025,Zm00001d044157,Zm00001d046277,Zm00001d050011,Zm00001d050247,Zm00001d026287,Zm00001d027996,Zm00001d0…	475	968	30449	4.50311	2.58347e-21	4.36141e-22	7.82871e-23
Transcriptomic Comparison	GSE19559_1	GSM487564,GSM487565,GSM487572 / GSM253262,GSM253263,GSM253264	ZM_4dpi_dfox1_1 / ZM_4d_Mock_3inf	Pathogen infection	Ustilago_maydis_strain_SG200fox1_infected_for_4_days / mock_for_4_days	Leaves	Treatment	78	16.4211	9.70826e-23	4.30051	Zm00001d003830,Zm00001d006711,Zm00001d007831,Zm00001d008756,Zm00001d009112,Zm00001d009146,Zm00001d011315,Zm00001d011438,Zm00001d011625,Zm00001d012899,Zm00001d014906,Zm00001d017152,Zm00001d017425,Zm00001d017951,Zm00001d020136,Zm00001d020137,Zm00001d022041,Zm00001d022327,Zm00001d027434,Zm00001d028093,Zm00001d029744,Zm00001d033623,Zm00001d035162,Zm00001d036550,Zm00001d037550,Zm00001d038555,Zm00001d0…	475	1314	30449	3.80521	1.42711e-20	2.33839e-21	4.19739e-22
Transcriptomic Comparison	GSE71377_2	GSM1833218 / GSM1833217	root_drought / root_control	Drought stress	drought_stress / no_treatment	Roots at 2-3 leaf roage	Treatment	63	13.2632	1.64232e-22	5.15291	Zm00001d002564,Zm00001d005470,Zm00001d008756,Zm00001d011315,Zm00001d011438,Zm00001d011838,Zm00001d012899,Zm00001d017152,Zm00001d027423,Zm00001d027900,Zm00001d028093,Zm00001d028912,Zm00001d029397,Zm00001d029744,Zm00001d031221,Zm00001d033455,Zm00001d037797,Zm00001d041327,Zm00001d042739,Zm00001d043344,Zm00001d043512,Zm00001d044253,Zm00001d050011,Zm00001d050455,Zm00001d006535,Zm00001d007301,Zm00001d0…	475	864	30449	4.67419	2.41421e-20	3.84277e-21	6.89775e-22
Transcriptomic Comparison	GSE53995_0r	GSM1305173 / GSM1305174	PR / PR-salt	Salt stress	no_treatment / 100_mM_NaCl_for_24h	Root tips of primary root	Treatment	38	8	8.11488e-22	9.18894	Zm00001d003283,Zm00001d003356,Zm00001d011838,Zm00001d014748,Zm00001d020714,Zm00001d025437,Zm00001d031221,Zm00001d032458,Zm00001d033517,Zm00001d035162,Zm00001d042244,Zm00001d046981,Zm00001d049028,Zm00001d050455,Zm00001d008457,Zm00001d053514,Zm00001d006535,Zm00001d045843,Zm00001d003015,Zm00001d005392,Zm00001d020628,Zm00001d032527,Zm00001d040094,Zm00001d040468,Zm00001d043665,Zm00001d049242,Zm00001d0…	475	278	30449	8.7623	1.19289e-19	1.84601e-20	3.31358e-21
Transcriptomic Comparison	GSE43088_9r	GSM1056304,GSM1056305 / GSM1056308,GSM1056309	Moderate_V-372_Susceptible_variety_root_tissue_32nd_day_after_sowing / Severe_V-372_Susceptible_variety_root_tissue_35th_day_after_sowing	Waterlogging stress	moderate_stress / severe_stress	Roots	Treatment	77	16.2105	3.51891e-20	3.89218	Zm00001d004138,Zm00001d006711,Zm00001d007831,Zm00001d008604,Zm00001d008756,Zm00001d009146,Zm00001d011315,Zm00001d011438,Zm00001d011625,Zm00001d012899,Zm00001d014906,Zm00001d017152,Zm00001d017425,Zm00001d017951,Zm00001d019505,Zm00001d020137,Zm00001d020429,Zm00001d021882,Zm00001d022041,Zm00001d027434,Zm00001d027557,Zm00001d030032,Zm00001d031666,Zm00001d032458,Zm00001d033623,Zm00001d034365,Zm00001d0…	475	1424	30449	3.46625	5.1728e-18	7.3892e-19	1.32636e-19
Transcriptomic Comparison	GSE31188_2	GSM773118,GSM773119,GSM773120 / GSM773112,GSM773113,GSM773114	Cgram_96hpi / Cgram36hpi	Pathogen infection	Colletotrichum_graminicola_infected_for_96h / Colletotrichum_graminicola_infected_for_36h	Leaves	Treatment	46	9.68421	3.6643e-19	5.93282	Zm00001d007831,Zm00001d009112,Zm00001d011625,Zm00001d012899,Zm00001d014906,Zm00001d017152,Zm00001d017425,Zm00001d017682,Zm00001d020552,Zm00001d021882,Zm00001d027434,Zm00001d029744,Zm00001d030032,Zm00001d032458,Zm00001d035162,Zm00001d037550,Zm00001d038555,Zm00001d042909,Zm00001d043344,Zm00001d044157,Zm00001d045972,Zm00001d048021,Zm00001d052060,Zm00001d039173,Zm00001d040705,Zm00001d003174,Zm00001d0…	475	529	30449	5.57419	5.38653e-17	7.31917e-18	1.31379e-18
Transcriptomic Comparison	GSE63779_0	GSM1557008,GSM1557009 / GSM1557006,GSM1557007	root_10uM_PO4 / root_1000uM_PO4	Phosphate treatment	10_uM_soil_phosphate / 1000_uM_soil_phosphate	Roots	Treatment	45	9.47368	7.42861e-17	5.20553	Zm00001d007329,Zm00001d009112,Zm00001d010197,Zm00001d017682,Zm00001d020953,Zm00001d024412,Zm00001d026042,Zm00001d032850,Zm00001d033455,Zm00001d037515,Zm00001d042739,Zm00001d042934,Zm00001d045884,Zm00001d048559,Zm00001d050302,Zm00001d002333,Zm00001d023815,Zm00001d032608,Zm00001d003174,Zm00001d010375,Zm00001d023941,Zm00001d040468,Zm00001d043665,Zm00001d049242,Zm00001d012603,Zm00001d014134,Zm00001d0…	475	587	30449	4.91421	1.09201e-14	1.44848e-15	2.60001e-16
Transcriptomic Comparison	GSE43088_6	GSM1056298,GSM1056299 / GSM1056296,GSM1056297	Recovery_HKI1105_Tolerant_variety_root_tissue_42nd_day_after_sowing / Moderate_HKI1105_Tolerant_variety_root_tissue_32nd_day_after_sowing	Waterlogging stress	post-stress_recovery / moderate_stress	Roots	Treatment	60	12.6316	4.56941e-16	3.83659	Zm00001d003830,Zm00001d004138,Zm00001d009112,Zm00001d011315,Zm00001d011625,Zm00001d014906,Zm00001d017152,Zm00001d017425,Zm00001d017682,Zm00001d017951,Zm00001d019505,Zm00001d020136,Zm00001d020137,Zm00001d020552,Zm00001d020639,Zm00001d021303,Zm00001d027557,Zm00001d028093,Zm00001d029744,Zm00001d030032,Zm00001d031666,Zm00001d033623,Zm00001d034365,Zm00001d035162,Zm00001d037550,Zm00001d043344,Zm00001d0…	475	1088	30449	3.5351	6.71704e-14	8.50475e-15	1.5266e-15
Transcriptomic Comparison	GSE48406_7	GSM1177257,GSM1177258,GSM1177259 / GSM253265,GSM253266,GSM253267	SG200Dtin1_4dpi / ZM_4d_SG200_3inf	Pathogen infection	Ustilago_maydis_mutant_strain_SG200Dtin1_infected_for_4_days / Ustilago_maydis_wild_type_strain__SG200_infected_for_4_days	Leaves	Treatment	23	4.84211	1.36154e-13	9.04354	Zm00001d005470,Zm00001d011625,Zm00001d017425,Zm00001d027434,Zm00001d029744,Zm00001d050011,Zm00001d047424,Zm00001d003174,Zm00001d018627,Zm00001d038325,Zm00001d043665,Zm00001d049242,Zm00001d051754,Zm00001d012603,Zm00001d014134,Zm00001d042022,Zm00001d045785,Zm00001d050899,Zm00001d049632,Zm00001d023615,Zm00001d044604,Zm00001d006896,Zm00001d003023	475	163	30449	9.04523	2.00146e-11	2.37239e-12	4.25842e-13
Transcriptomic Comparison	GSE71046_9	GSM1826069,GSM1826085 / GSM1826067,GSM1826083	rmr6_Salt_T7 / rmr6_Control_T7	Salt stress	salt_stress_for_10_days_then_recovery_for_7_days / no_treatment	Youngest wrapped leaf	Treatment	33	6.94737	1.68219e-13	5.55121	Zm00001d002564,Zm00001d007831,Zm00001d008756,Zm00001d011315,Zm00001d011886,Zm00001d014903,Zm00001d015767,Zm00001d020137,Zm00001d020429,Zm00001d021168,Zm00001d021655,Zm00001d027557,Zm00001d027991,Zm00001d029744,Zm00001d032458,Zm00001d033623,Zm00001d034494,Zm00001d035775,Zm00001d039384,Zm00001d039963,Zm00001d040152,Zm00001d043935,Zm00001d044253,Zm00001d020495,Zm00001d022437,Zm00001d037914,Zm00001d0…	475	392	30449	5.39644	2.47281e-11	2.87003e-12	5.1517e-13
Transcriptomic Comparison	GSE46475_0	GSM1130855,GSM1130856,GSM1130857 / GSM1130852,GSM1130853,GSM1130854	Maize_stem_ECB_infested / Maize_stem_untreated	ECB infestation	ECB_infested / no_treatment	Stem	Treatment	57	12	3.51966e-13	3.35857	Zm00001d003830,Zm00001d011315,Zm00001d017152,Zm00001d017425,Zm00001d017682,Zm00001d017951,Zm00001d019505,Zm00001d020136,Zm00001d020137,Zm00001d027434,Zm00001d027557,Zm00001d028093,Zm00001d032458,Zm00001d033623,Zm00001d034365,Zm00001d035162,Zm00001d036550,Zm00001d038555,Zm00001d038991,Zm00001d042909,Zm00001d043025,Zm00001d043845,Zm00001d045972,Zm00001d047758,Zm00001d050011,Zm00001d050247,Zm00001d0…	475	1168	30449	3.12832	5.17391e-11	5.88246e-12	1.0559e-12
Transcriptomic Comparison	GSE71377_1r	GSM1833215 / GSM1833216	stem_control / stem_drought	Drought stress	no_treatment / drought_stress	Stems at 2-3 leaf stage	Treatment	40	8.42105	8.06798e-13	4.32054	Zm00001d003356,Zm00001d005823,Zm00001d009112,Zm00001d010617,Zm00001d020703,Zm00001d026042,Zm00001d029744,Zm00001d032850,Zm00001d033455,Zm00001d037242,Zm00001d045884,Zm00001d047758,Zm00001d051511,Zm00001d023815,Zm00001d009187,Zm00001d018627,Zm00001d020495,Zm00001d020628,Zm00001d021167,Zm00001d038325,Zm00001d040777,Zm00001d042633,Zm00001d051754,Zm00001d008449,Zm00001d030555,Zm00001d034745,Zm00001d0…	475	619	30449	4.14237	1.18599e-10	1.32144e-11	2.37199e-12
Transcriptomic Comparison	GSE43088_0r	GSM1056294,GSM1056295 / GSM1056296,GSM1056297	Control_HKI1105_Tolerant_variety_root_tissue_28th_day_after_sowing / Moderate_HKI1105_Tolerant_variety_root_tissue_32nd_day_after_sowing	Waterlogging stress	no_stress / moderate_stress	Roots	Treatment	58	12.2105	5.37187e-11	2.89029	Zm00001d003830,Zm00001d005470,Zm00001d006711,Zm00001d008756,Zm00001d011315,Zm00001d011625,Zm00001d012899,Zm00001d014200,Zm00001d014906,Zm00001d017152,Zm00001d017425,Zm00001d017682,Zm00001d018107,Zm00001d019505,Zm00001d020136,Zm00001d020137,Zm00001d020429,Zm00001d020552,Zm00001d020639,Zm00001d021303,Zm00001d027557,Zm00001d028093,Zm00001d029744,Zm00001d030032,Zm00001d031666,Zm00001d033623,Zm00001d0…	475	1375	30449	2.70399	7.89665e-09	8.626e-10	1.54836e-10
Transcriptomic Comparison	GSE48406_8	GSM1177260,GSM1177261,GSM1177262 / GSM253265,GSM253266,GSM253267	SG200Dtin3_4dpi / ZM_4d_SG200_3inf	Pathogen infection	Ustilago_maydis_mutant_strain_SG200Dtin3_infected_for_4_days / Ustilago_maydis_wild_type_strain__SG200_infected_for_4_days	Leaves	Treatment	19	4	4.95517e-10	7.28939	Zm00001d011438,Zm00001d017682,Zm00001d020137,Zm00001d027434,Zm00001d029744,Zm00001d030032,Zm00001d043344,Zm00001d047424,Zm00001d003174,Zm00001d023941,Zm00001d038325,Zm00001d049242,Zm00001d051754,Zm00001d014134,Zm00001d050899,Zm00001d049632,Zm00001d023615,Zm00001d024763,Zm00001d032869	475	164	30449	7.42659	7.28411e-08	7.80386e-09	1.40079e-09
Transcriptomic Comparison	GSE27626_0	GSM684666,GSM684670,GSM684674 / GSM684664,GSM684668,GSM684672	Root_6h_inoculated / Root_6h_control	Pathogen infection	Phytophthora_cinnamomi_incoulated_for_6h / mock_inoculated_for_6h	10 day-old roots	Treatment	15	3.15789	7.39018e-10	10.2663	Zm00001d009112,Zm00001d011315,Zm00001d017152,Zm00001d029744,Zm00001d032458,Zm00001d035162,Zm00001d005392,Zm00001d040468,Zm00001d014134,Zm00001d021647,Zm00001d042022,Zm00001d023774,Zm00001d023779,Zm00001d009296,Zm00001d043544	475	90	30449	10.6839	1.08636e-07	1.14191e-08	2.04973e-09
Transcriptomic Comparison	GSE43088_5r	GSM1056302,GSM1056303 / GSM1056308,GSM1056309	Control_V-372_Susceptible_variety_root_tissue_28th_day_after_sowing / Severe_V-372_Susceptible_variety_root_tissue_35th_day_after_sowing	Waterlogging stress	no_stress / severe_stress	Roots	Treatment	64	13.4737	1.14706e-09	2.51531	Zm00001d004138,Zm00001d006711,Zm00001d007831,Zm00001d008604,Zm00001d008756,Zm00001d009146,Zm00001d011625,Zm00001d012899,Zm00001d014906,Zm00001d017425,Zm00001d019505,Zm00001d020136,Zm00001d020137,Zm00001d020429,Zm00001d021303,Zm00001d021882,Zm00001d022041,Zm00001d022597,Zm00001d027434,Zm00001d027557,Zm00001d029744,Zm00001d030032,Zm00001d031666,Zm00001d033623,Zm00001d036550,Zm00001d038555,Zm00001d0…	475	1749	30449	2.34568	1.68618e-07	1.73959e-08	3.12255e-09
Transcriptomic Comparison	GSE10023_3	GSM253265,GSM253266,GSM253267 / GSM253262,GSM253263,GSM253264	ZM_4d_SG200_3inf / ZM_4d_Mock_3inf	Pathogen infection	4_days_post_pathogen_Ustilago_maydis_infection / 4_days_post_mock_infection	Leaves	Treatment	58	12.2105	2.50004e-09	2.58186	Zm00001d006711,Zm00001d007831,Zm00001d008756,Zm00001d009146,Zm00001d014906,Zm00001d017152,Zm00001d017425,Zm00001d020136,Zm00001d022041,Zm00001d022327,Zm00001d027434,Zm00001d028093,Zm00001d029744,Zm00001d033623,Zm00001d035162,Zm00001d036550,Zm00001d037550,Zm00001d038555,Zm00001d038991,Zm00001d042909,Zm00001d044157,Zm00001d046277,Zm00001d048021,Zm00001d050247,Zm00001d026287,Zm00001d027996,Zm00001d0…	475	1531	30449	2.42847	3.67506e-07	3.59192e-08	6.44747e-09
Transcriptomic Comparison	GSE19559_0	GSM253265,GSM253266,GSM253267 / GSM253262,GSM253263,GSM253264	ZM_4d_SG200_3inf / ZM_4d_Mock_3inf	Pathogen infection	Ustilago_maydis_strain_SG200_infected_for_4_days / mock_for_4_days	Leaves	Treatment	58	12.2105	2.50004e-09	2.58186	Zm00001d006711,Zm00001d007831,Zm00001d008756,Zm00001d009146,Zm00001d014906,Zm00001d017152,Zm00001d017425,Zm00001d020136,Zm00001d022041,Zm00001d022327,Zm00001d027434,Zm00001d028093,Zm00001d029744,Zm00001d033623,Zm00001d035162,Zm00001d036550,Zm00001d037550,Zm00001d038555,Zm00001d038991,Zm00001d042909,Zm00001d044157,Zm00001d046277,Zm00001d048021,Zm00001d050247,Zm00001d026287,Zm00001d027996,Zm00001d0…	475	1531	30449	2.42847	3.67506e-07	3.59192e-08	6.44747e-09
Transcriptomic Comparison	GSE48406_0	GSM253265,GSM253266,GSM253267 / GSM253262,GSM253263,GSM253264	ZM_4d_SG200_3inf / ZM_4d_Mock_3inf	Pathogen infection	Ustilago_maydis_wild_type_strain_SG200_infected_for_4_days / mock_infected_for_4_days	Leaves	Treatment	58	12.2105	2.50004e-09	2.58186	Zm00001d006711,Zm00001d007831,Zm00001d008756,Zm00001d009146,Zm00001d014906,Zm00001d017152,Zm00001d017425,Zm00001d020136,Zm00001d022041,Zm00001d022327,Zm00001d027434,Zm00001d028093,Zm00001d029744,Zm00001d033623,Zm00001d035162,Zm00001d036550,Zm00001d037550,Zm00001d038555,Zm00001d038991,Zm00001d042909,Zm00001d044157,Zm00001d046277,Zm00001d048021,Zm00001d050247,Zm00001d026287,Zm00001d027996,Zm00001d0…	475	1531	30449	2.42847	3.67506e-07	3.59192e-08	6.44747e-09
Transcriptomic Comparison	GSE43088_3	GSM1056304,GSM1056305 / GSM1056302,GSM1056303	Moderate_V-372_Susceptible_variety_root_tissue_32nd_day_after_sowing / Control_V-372_Susceptible_variety_root_tissue_28th_day_after_sowing	Waterlogging stress	moderate_stress / no_stress	Roots	Treatment	38	8	3.80776e-09	3.27656	Zm00001d011315,Zm00001d012899,Zm00001d017152,Zm00001d017425,Zm00001d017682,Zm00001d020552,Zm00001d027434,Zm00001d031666,Zm00001d032458,Zm00001d035162,Zm00001d036550,Zm00001d042909,Zm00001d045972,Zm00001d049381,Zm00001d052060,Zm00001d039173,Zm00001d028561,Zm00001d028572,Zm00001d005392,Zm00001d018627,Zm00001d023941,Zm00001d037935,Zm00001d038325,Zm00001d051754,Zm00001d012603,Zm00001d021647,Zm00001d0…	475	767	30449	3.17591	5.59741e-07	5.32807e-08	9.56385e-09
Transcriptomic Comparison	GSE10023_5	GSM253277,GSM253278,GSM253279 / GSM253274,GSM253275,GSM253276	ZM_8d_SG200_3inf / ZM_8d_Mock_3inf	Pathogen infection	8_days_post_pathogen_Ustilago_maydis_infection / 8_days_post_mock_infection	Leaves	Treatment	68	14.3158	3.83855e-09	2.36439	Zm00001d003830,Zm00001d004138,Zm00001d006711,Zm00001d007831,Zm00001d008604,Zm00001d008756,Zm00001d009146,Zm00001d014906,Zm00001d017152,Zm00001d018107,Zm00001d020136,Zm00001d020137,Zm00001d021303,Zm00001d021882,Zm00001d022041,Zm00001d022327,Zm00001d028093,Zm00001d033623,Zm00001d036550,Zm00001d037550,Zm00001d038555,Zm00001d038991,Zm00001d043935,Zm00001d044157,Zm00001d046277,Zm00001d048021,Zm00001d0…	475	1982	30449	2.1993	5.64267e-07	5.32807e-08	9.56385e-09
Transcriptomic Comparison	GSE71377_0	GSM1833214 / GSM1833213	leaf_drought / leaf_control	Drought stress	drought_stress / no_treatment	Leaves at 2-3 leaf stage	Treatment	36	7.57895	5.28495e-09	3.3588	Zm00001d004138,Zm00001d005622,Zm00001d006711,Zm00001d012899,Zm00001d015767,Zm00001d017682,Zm00001d018107,Zm00001d019505,Zm00001d020137,Zm00001d021303,Zm00001d021882,Zm00001d022327,Zm00001d027530,Zm00001d028374,Zm00001d029246,Zm00001d032069,Zm00001d034365,Zm00001d037715,Zm00001d042887,Zm00001d042909,Zm00001d043935,Zm00001d044253,Zm00001d047758,Zm00001d050247,Zm00001d052060,Zm00001d052189,Zm00001d0…	475	706	30449	3.26872	7.76888e-07	7.21346e-08	1.29481e-08
Transcriptomic Comparison	GSE10023_1	GSM253253,GSM253254,GSM253255 / GSM253250,GSM253251,GSM253252	ZM_24h_SG200_3inf / ZM_24h_Mock_3inf	Pathogen infection	24h_post_pathogen_Ustilago_maydis_infection / 24h_post_mock_infection	Leaves	Treatment	19	4	8.30303e-09	6.0004	Zm00001d028093,Zm00001d029744,Zm00001d033623,Zm00001d037550,Zm00001d042909,Zm00001d048021,Zm00001d040705,Zm00001d005392,Zm00001d018627,Zm00001d038325,Zm00001d049242,Zm00001d051754,Zm00001d014134,Zm00001d023811,Zm00001d004734,Zm00001d024210,Zm00001d023774,Zm00001d050899,Zm00001d023779	475	199	30449	6.1204	1.22055e-06	1.11471e-07	2.00089e-08
Transcriptomic Comparison	GSE15371_1	GSM385709,GSM385710 / GSM375788,GSM375795	Deep-sowing_10d_treatment_TIBA / Deep-sowing_10d_treatment_Control	TIBA treatment	TIBA_treatment / no_treatment	Mesocotyl from plants at 10 days after sowing	Treatment	17	3.57895	8.59283e-09	6.91749	Zm00001d017682,Zm00001d031666,Zm00001d032458,Zm00001d035162,Zm00001d043344,Zm00001d044157,Zm00001d051251,Zm00001d037547,Zm00001d002899,Zm00001d005392,Zm00001d043665,Zm00001d014134,Zm00001d042022,Zm00001d023811,Zm00001d023779,Zm00001d030172,Zm00001d020652	475	153	30449	7.12257	1.26315e-06	1.13501e-07	2.03733e-08
Transcriptomic Comparison	GSE10023_2	GSM253259,GSM253260,GSM253261 / GSM253256,GSM253257,GSM253258	ZM_2d_SG200_3inf / ZM_2d_Mock_3inf	Pathogen infection	2_days_post_pathogen_Ustilago_maydis_infection / 2_days_post_mock_infection	Leaves	Treatment	40	8.42105	9.2022e-09	3.0554	Zm00001d007831,Zm00001d009146,Zm00001d014906,Zm00001d017152,Zm00001d017951,Zm00001d020136,Zm00001d020137,Zm00001d022041,Zm00001d027434,Zm00001d028093,Zm00001d033623,Zm00001d036550,Zm00001d037550,Zm00001d038555,Zm00001d042909,Zm00001d048021,Zm00001d026287,Zm00001d027996,Zm00001d028572,Zm00001d037367,Zm00001d040705,Zm00001d047424,Zm00001d003015,Zm00001d005392,Zm00001d017019,Zm00001d018627,Zm00001d0…	475	868	30449	2.95406	1.35272e-06	1.1962e-07	2.14718e-08
Transcriptomic Comparison	GSE71046_0	GSM1826056,GSM1826072 / GSM1826055,GSM1826071	wt_Drought_T0 / wt_Control_T0	Drought stress	drought_stress_for_10_days / no_treatment	Youngest wrapped leaf	Treatment	19	4	2.19908e-08	5.60341	Zm00001d002564,Zm00001d002610,Zm00001d009112,Zm00001d010617,Zm00001d017682,Zm00001d027423,Zm00001d033623,Zm00001d038991,Zm00001d040152,Zm00001d041082,Zm00001d044157,Zm00001d051251,Zm00001d051511,Zm00001d052189,Zm00001d028167,Zm00001d028561,Zm00001d032608,Zm00001d038181,Zm00001d044529	475	213	30449	5.71812	3.23265e-06	2.77065e-07	4.97331e-08
Transcriptomic Comparison	GSE100121_2	GSM2671542,GSM2671543,GSM2671544,GSM2671545 / GSM2671530,GSM2671531,GSM2671532,GSM2671533	Leaf_TSSM-infested_2hr / Leaf_non-infested	Spider mites infection	2h_after_TSSM_infestation / no_infestation	Leaves	Treatment	19	4	2.51215e-08	5.55092	Zm00001d004138,Zm00001d005823,Zm00001d006711,Zm00001d017152,Zm00001d019060,Zm00001d020137,Zm00001d020429,Zm00001d020552,Zm00001d021882,Zm00001d022327,Zm00001d027900,Zm00001d028093,Zm00001d031222,Zm00001d034508,Zm00001d037715,Zm00001d042887,Zm00001d043062,Zm00001d048021,Zm00001d050247	475	215	30449	5.66493	3.69287e-06	3.11714e-07	5.59525e-08
Transcriptomic Comparison	GSE10023_6	GSM253280,GSM253281,GSM253282 / GSM253274,GSM253275,GSM253276	ZM_8d_SG200_3Alu / ZM_8d_Mock_3inf	Pathogen infection	8_days_post_mock_infection,_covered_with_aluminum_foil_for_6_days / 8_days_post_mock_infection	Leaves	Treatment	58	12.2105	3.99718e-08	2.36758	Zm00001d005470,Zm00001d006711,Zm00001d008604,Zm00001d008756,Zm00001d009146,Zm00001d011625,Zm00001d012899,Zm00001d014906,Zm00001d017152,Zm00001d017682,Zm00001d019505,Zm00001d020136,Zm00001d020137,Zm00001d020429,Zm00001d020639,Zm00001d022041,Zm00001d027434,Zm00001d028093,Zm00001d030032,Zm00001d031666,Zm00001d033623,Zm00001d034365,Zm00001d038555,Zm00001d038991,Zm00001d043845,Zm00001d043935,Zm00001d0…	475	1662	30449	2.23705	5.87585e-06	4.88577e-07	8.76993e-08
Transcriptomic Comparison	GSE71723_2r	GSM1843748,GSM1843749,GSM1843750,GSM1843751 / GSM1843780,GSM1843781,GSM1843782,GSM1843783	maize_leaf_V14 / maize_leaf_V14_drought	Drought stress	well-watered / drought-stressed	Leaves	Treatment	11	2.31579	6.38293e-08	11.6968	Zm00001d031221,Zm00001d042244,Zm00001d006535,Zm00001d027996,Zm00001d037547,Zm00001d038930,Zm00001d051166,Zm00001d002899,Zm00001d048499,Zm00001d045295,Zm00001d002901	475	56	30449	12.5917	9.38291e-06	7.68715e-07	1.37984e-07
Transcriptomic Comparison	GSE27626_3r	GSM684666,GSM684670,GSM684674 / GSM684667,GSM684671,GSM684675	Root_6h_inoculated / Root_24h_inoculated	Pathogen infection	Phytophthora_cinnamomi_incoulated_for_6h / Phytophthora_cinnamomi_incoulated_for_24h	10 day-old roots	Treatment	11	2.31579	3.64945e-07	9.48901	Zm00001d009112,Zm00001d017152,Zm00001d017425,Zm00001d032458,Zm00001d035162,Zm00001d005392,Zm00001d040468,Zm00001d043665,Zm00001d021647,Zm00001d042022,Zm00001d023774	475	69	30449	10.2193	5.3647e-05	4.26957e-06	7.66385e-07
Transcriptomic Comparison	GSE15048_0r	GSM375788,GSM375795 / GSM375791,GSM375796	Deep-sowing_10d_treatment_Control / Deep-sowing_10d_treatment_GA3	GA3 treatment	no_treatment / GA3_treatment	Mesocotyl from plants at 10 days after sowing	Treatment	12	2.52632	7.3469e-07	7.59109	Zm00001d017425,Zm00001d029744,Zm00001d035162,Zm00001d040468,Zm00001d043665,Zm00001d014134,Zm00001d023811,Zm00001d024210,Zm00001d023774,Zm00001d023779,Zm00001d036965,Zm00001d009296	475	95	30449	8.09724	0.000107999	8.47422e-06	1.52112e-06
Transcriptomic Comparison	GSE63429_4	GSM1548671,GSM1548672,GSM1548673 / GSM1548659,GSM1548660,GSM1548661	Mo18w_Submerge_24_hr / Mo18w_Control_24_hr	Submerge treatment	submerge_for_24h / non-submerged	Leaves	Treatment	57	12	1.03229e-06	2.13735	Zm00001d007329,Zm00001d008340,Zm00001d012899,Zm00001d017682,Zm00001d020639,Zm00001d021168,Zm00001d026042,Zm00001d027434,Zm00001d027557,Zm00001d029246,Zm00001d030032,Zm00001d031666,Zm00001d031794,Zm00001d034365,Zm00001d036532,Zm00001d037242,Zm00001d042739,Zm00001d042909,Zm00001d043344,Zm00001d043512,Zm00001d045884,Zm00001d047560,Zm00001d051251,Zm00001d051511,Zm00001d052060,Zm00001d008457,Zm00001d0…	475	1796	30449	2.03445	0.000151747	1.17415e-05	2.10759e-06
Transcriptomic Comparison	GSE43088_4	GSM1056306,GSM1056307 / GSM1056302,GSM1056303	Recovery_V-372_Susceptible_variety_root_tissue_42nd_day_after_sowing / Control_V-372_Susceptible_variety_root_tissue_28th_day_after_sowing	Waterlogging stress	post-stress_recovery / no_stress	Roots	Treatment	45	9.47368	1.61308e-06	2.32424	Zm00001d009112,Zm00001d011315,Zm00001d011625,Zm00001d017425,Zm00001d017682,Zm00001d017951,Zm00001d020552,Zm00001d022327,Zm00001d029744,Zm00001d031666,Zm00001d032458,Zm00001d033623,Zm00001d035162,Zm00001d037550,Zm00001d038991,Zm00001d043344,Zm00001d045972,Zm00001d049381,Zm00001d052060,Zm00001d039173,Zm00001d028561,Zm00001d002261,Zm00001d003174,Zm00001d005392,Zm00001d018627,Zm00001d023941,Zm00001d0…	475	1284	30449	2.24661	0.000237123	1.76136e-05	3.16164e-06
Transcriptomic Comparison	GSE93771_0r	GSM2461820,GSM2461821,GSM2461822 / GSM2461817,GSM2461818,GSM2461819	M1 / IM1	Intercropped treatment	monocropped_treatment / intercropped_treatment	Reproductive stage roots	Treatment	9	1.89474	3.21193e-06	10.2324	Zm00001d017425,Zm00001d029744,Zm00001d039173,Zm00001d003015,Zm00001d049242,Zm00001d042022,Zm00001d023774,Zm00001d050899,Zm00001d017429	475	51	30449	11.3123	0.000472154	3.3723e-05	6.05326e-06
Transcriptomic Comparison	GSE16567_2r	GSM415900,GSM415901,GSM416646 / GSM415942,GSM415943,GSM416649	Han21_control / Han21_re-watering	Drought stress	no_treatment / re-watering	Shoots from three-leaf stage seedlings	Treatment	27	5.68421	4.39362e-06	2.92195	Zm00001d006711,Zm00001d011625,Zm00001d012899,Zm00001d017682,Zm00001d019505,Zm00001d020552,Zm00001d027434,Zm00001d029744,Zm00001d030032,Zm00001d042909,Zm00001d045972,Zm00001d047758,Zm00001d051251,Zm00001d039173,Zm00001d032533,Zm00001d037547,Zm00001d017019,Zm00001d046745,Zm00001d012603,Zm00001d050899,Zm00001d002128,Zm00001d023615,Zm00001d044604,Zm00001d006896,Zm00001d021296,Zm00001d024763,Zm00001d0…	475	593	30449	2.91869	0.000645862	4.49766e-05	8.07328e-06
Transcriptomic Comparison	GSE71046_1	GSM1826057,GSM1826073 / GSM1826055,GSM1826071	wt_Salt_T0 / wt_Control_T0	Salt stress	Salt stress for 10 days	Youngest wrapped leaf	Treatment	10	2.10526	2.21401e-05	6.52882	Zm00001d002564,Zm00001d005823,Zm00001d021168,Zm00001d027423,Zm00001d027557,Zm00001d031666,Zm00001d033623,Zm00001d042739,Zm00001d045972,Zm00001d020628	475	90	30449	7.12257	0.00325459	0.000218451	3.92119e-05
Transcriptomic Comparison	GSE71046_6	GSM1826064,GSM1826080 / GSM1826063,GSM1826079	rmr6_Drought_T0 / rmr6_Control_T0	Drought stress	drought_stress_for_10_days / no_treatment	Youngest wrapped leaf	Treatment	11	2.31579	8.50999e-05	4.8394	Zm00001d002610,Zm00001d006034,Zm00001d008340,Zm00001d017682,Zm00001d021168,Zm00001d021655,Zm00001d027557,Zm00001d047560,Zm00001d010945,Zm00001d002899,Zm00001d004525	475	135	30449	5.22322	0.0125097	0.000829667	0.000148925
Transcriptomic Comparison	GSE29747_0	GSM737502,GSM737503,GSM737504 / GSM737505,GSM737506,GSM737507	Zm_Sr5_15_2_Leafy_ears4weeks / Zm_Sr5_15_2_Mock4weeks	Pathogen infection	S._reilianum_strains_inoculation / mock_inoculation	Ears < 2 cm, elongated ears with kernels	Treatment	10	2.10526	0.000114474	5.196	Zm00001d029744,Zm00001d028561,Zm00001d040705,Zm00001d002899,Zm00001d003015,Zm00001d049242,Zm00001d014134,Zm00001d023811,Zm00001d024210,Zm00001d036965	475	113	30449	5.67285	0.0168277	0.00110291	0.000197973
Transcriptomic Comparison	GSE71046_7	GSM1826066,GSM1826082 / GSM1826063,GSM1826079	rmr6_Drought+Salt_T0 / rmr6_Control_T0	Drought+salt stress	drought_plus_salt_stress_for_10_days / no_treatment	Youngest wrapped leaf	Treatment	10	2.10526	0.000509582	4.19018	Zm00001d002610,Zm00001d009112,Zm00001d017682,Zm00001d033517,Zm00001d033623,Zm00001d038991,Zm00001d010945,Zm00001d028561,Zm00001d032608,Zm00001d004525	475	140	30449	4.5788	0.0749086	0.00479677	0.000861018
Transcriptomic Comparison	GSE19559_2	GSM487564,GSM487565,GSM487572 / GSM253265,GSM253266,GSM253267	ZM_4dpi_dfox1_1 / ZM_4d_SG200_3inf	Pathogen infection	Ustilago_maydis_strain_SG200fox1_infected_for_4_days / Ustilago_maydis_strain_SG200_infected_for_4_days	Leaves	Treatment	13	2.73684	0.000563108	3.26937	Zm00001d011625,Zm00001d029744,Zm00001d043344,Zm00001d050011,Zm00001d032533,Zm00001d047424,Zm00001d049242,Zm00001d002128,Zm00001d049632,Zm00001d023615,Zm00001d021296,Zm00001d017429,Zm00001d032869	475	240	30449	3.47225	0.0827769	0.00524038	0.000940646
Transcriptomic Comparison	GSE15048_1r	GSM375788,GSM375795 / GSM375794,GSM375797	Deep-sowing_10d_treatment_Control / Deep-sowing_10d_treatment_UCZ	UCZ treatment	no_treatment / UCZ_(a_GA_biosynthesis_inhibitor)_treatment	Mesocotyl from plants at 10 days after sowing	Treatment	15	3.15789	0.000584777	2.9303	Zm00001d020429,Zm00001d022327,Zm00001d029744,Zm00001d043344,Zm00001d044157,Zm00001d026287,Zm00001d046745,Zm00001d014134,Zm00001d042022,Zm00001d024210,Zm00001d036965,Zm00001d023615,Zm00001d046234,Zm00001d009296,Zm00001d024763	475	313	30449	3.07204	0.0859623	0.0053809	0.000965868
Transcriptomic Comparison	GSE71723_5r	GSM1843760,GSM1843761,GSM1843762,GSM1843763 / GSM1843792,GSM1843793,GSM1843794,GSM1843795	maize_ear_V16 / maize_ear_V16_drought	Drought stress	well-watered / drought-stressed	Ears	Treatment	12	2.52632	0.00063327	3.43754	Zm00001d003830,Zm00001d020371,Zm00001d025437,Zm00001d048021,Zm00001d006446,Zm00001d040125,Zm00001d051161,Zm00001d032527,Zm00001d042022,Zm00001d046234,Zm00001d027335,Zm00001d045254	475	209	30449	3.68056	0.0930906	0.00576236	0.00103434
Transcriptomic Comparison	GSE48406_11	GSM1177257,GSM1177258,GSM1177259 / GSM1177254,GSM1177255,GSM1177256	SG200Dtin1_4dpi / SG200D19A_4dpi	Pathogen infection	Ustilago_maydis_mutant_strain_SG200Dtin1_infected_for_4_days / Ustilago_maydis_mutant_strain__SG200D19A_infected_for_4_days	Leaves	Treatment	21	4.42105	0.000649761	2.37282	Zm00001d008756,Zm00001d009146,Zm00001d022041,Zm00001d031666,Zm00001d036550,Zm00001d038555,Zm00001d027996,Zm00001d028572,Zm00001d032533,Zm00001d038930,Zm00001d040705,Zm00001d047424,Zm00001d040285,Zm00001d024210,Zm00001d023774,Zm00001d023779,Zm00001d002128,Zm00001d044339,Zm00001d010422,Zm00001d046234,Zm00001d031430	475	555	30449	2.42552	0.0955149	0.00584745	0.00104961
Transcriptomic Comparison	GSE28244_0	GSM699153,GSM699155,GSM699157,GSM699159 / GSM699152,GSM699154,GSM699156,GSM699158	Infested_plant / Control_plant	Insect feeding treatment	S._nonagrioides_feeding / no_treatment	Stem internode below the ear	Treatment	6	1.26316	0.000824536	7.53855	Zm00001d003830,Zm00001d033623,Zm00001d048021,Zm00001d050011,Zm00001d038930,Zm00001d046745	475	43	30449	8.94463	0.121207	0.00733966	0.00131747
Transcriptomic Comparison	GSE69659_0	GSM1705430,GSM1705431,GSM1705432 / GSM1705427,GSM1705428,GSM1705429	10-OPEA / 5%DMSO_0.1%Tween_20_in_H20	OPEA treatment	OPEA_treatment / _DMSO_treatment	Leaves	Treatment	8	1.68421	0.00089405	4.89263	Zm00001d027434,Zm00001d027557,Zm00001d028093,Zm00001d029744,Zm00001d031666,Zm00001d032458,Zm00001d050247,Zm00001d028561	475	93	30449	5.51425	0.131425	0.00787287	0.00141318
Transcriptomic Comparison	GSE71046_10	GSM1826070,GSM1826086 / GSM1826067,GSM1826083	rmr6_Drought+Salt_T7 / rmr6_Control_T7	Drought+salt stress	drought_plus_salt_stress_for_10_days_then_recovery_for_7_days / no_treatment	Youngest wrapped leaf	Treatment	18	3.78947	0.00111115	2.4522	Zm00001d008756,Zm00001d014903,Zm00001d027434,Zm00001d027557,Zm00001d027991,Zm00001d029744,Zm00001d035775,Zm00001d039384,Zm00001d028572,Zm00001d032467,Zm00001d037547,Zm00001d002261,Zm00001d005392,Zm00001d022437,Zm00001d043665,Zm00001d051754,Zm00001d021492,Zm00001d028649	475	455	30449	2.53595	0.163339	0.00968051	0.00173765
Transcriptomic Comparison	GSE43088_1r	GSM1056294,GSM1056295 / GSM1056298,GSM1056299	Control_HKI1105_Tolerant_variety_root_tissue_28th_day_after_sowing / Recovery_HKI1105_Tolerant_variety_root_tissue_42nd_day_after_sowing	Waterlogging stress	no_stress / post-stress_recovery	Roots	Treatment	25	5.26316	0.00125431	2.07225	Zm00001d003830,Zm00001d005470,Zm00001d008756,Zm00001d012899,Zm00001d018107,Zm00001d019505,Zm00001d020137,Zm00001d020429,Zm00001d021303,Zm00001d028093,Zm00001d032458,Zm00001d042909,Zm00001d043025,Zm00001d043935,Zm00001d050011,Zm00001d050247,Zm00001d028561,Zm00001d037367,Zm00001d037547,Zm00001d038325,Zm00001d049242,Zm00001d019497,Zm00001d023615,Zm00001d021653,Zm00001d021959	475	764	30449	2.09762	0.184383	0.0108127	0.00194088
Transcriptomic Comparison	GSE56062_3	GSM1354514,GSM1354515,GSM1354516 / GSM1354517,GSM1354518,GSM1354519	Eth-24h / CK-24h	ET treatment	ethephon_sprayed_treatment_for_1_day / mock_for_1_day	Seventh internode meristem of maize seedlings	Treatment	6	1.26316	0.00141273	6.61416	Zm00001d003830,Zm00001d037550,Zm00001d002899,Zm00001d005392,Zm00001d042022,Zm00001d049632	475	49	30449	7.84937	0.207671	0.0120515	0.00216324
Transcriptomic Comparison	GSE71046_2	GSM1826058,GSM1826074 / GSM1826055,GSM1826071	wt_Drought+Salt_T0 / wt_Control_T0	Drought+salt stress	drought_plus_salt_stress_for_10_days / no_treatment	Youngest wrapped leaf	Treatment	7	1.47368	0.00154687	5.19214	Zm00001d011315,Zm00001d017682,Zm00001d027423,Zm00001d033623,Zm00001d040152,Zm00001d028561,Zm00001d044529	475	75	30449	5.98296	0.22739	0.0130598	0.00234423
Transcriptomic Comparison	GSE48406_14	GSM1177266,GSM1177267,GSM1177268 / GSM1177254,GSM1177255,GSM1177256	SG200Dtin5_4dpi / SG200D19A_4dpi	Pathogen infection	Ustilago_maydis_mutant_strain_SG200Dtin5_infected_for_4_days / Ustilago_maydis_mutant_strain__SG200D19A_infected_for_4_days	Leaves	Treatment	11	2.31579	0.00170379	3.2271	Zm00001d009146,Zm00001d037367,Zm00001d040705,Zm00001d024210,Zm00001d002128,Zm00001d044339,Zm00001d010422,Zm00001d046234,Zm00001d031430,Zm00001d021296,Zm00001d021653	475	202	30449	3.49077	0.250458	0.0142379	0.00255569
Transcriptomic Comparison	GSE71046_4	GSM1826061,GSM1826077 / GSM1826059,GSM1826075	wt_Salt_T7 / wt_Control_T7	Salt stress	salt_stress_for_10_days / no_treatment	Youngest wrapped leaf	Treatment	5	1.05263	0.00385013	6.81097	Zm00001d021168,Zm00001d040152,Zm00001d020495,Zm00001d037914,Zm00001d017429	475	38	30449	8.43463	0.56597	0.0314457	0.00564448
Transcriptomic Comparison	GSE48406_12	GSM1177260,GSM1177261,GSM1177262 / GSM1177254,GSM1177255,GSM1177256	SG200Dtin3_4dpi / SG200D19A_4dpi	Pathogen infection	Ustilago_maydis_mutant_strain_SG200Dtin3_infected_for_4_days / Ustilago_maydis_mutant_strain__SG200D19A_infected_for_4_days	Leaves	Treatment	17	3.57895	0.00387818	2.21871	Zm00001d008756,Zm00001d009146,Zm00001d031666,Zm00001d028572,Zm00001d032533,Zm00001d040705,Zm00001d047424,Zm00001d023941,Zm00001d024210,Zm00001d023774,Zm00001d023779,Zm00001d002128,Zm00001d044339,Zm00001d010422,Zm00001d046234,Zm00001d031430,Zm00001d021296	475	472	30449	2.3088	0.570092	0.0314457	0.00564448
Transcriptomic Comparison	GSE21070_2	GSM526806,GSM526808,GSM526810 / GSM526805,GSM526807,GSM526809	S1587-17_acid_soil_1_day_treatment / S1587-17_control_soil_1_day_treatment	Acid treatment	grown_in_acid_soil / grown_in_control_soil	Root apex	Treatment	8	1.68421	0.00416629	3.66573	Zm00001d007831,Zm00001d017152,Zm00001d032458,Zm00001d044157,Zm00001d045972,Zm00001d049242,Zm00001d049632,Zm00001d043544	475	124	30449	4.13569	0.612445	0.0334506	0.00600436
Transcriptomic Comparison	GSE43088_10r	GSM1056298,GSM1056299,GSM1056306,GSM1056307 / GSM1056300,GSM1056301,GSM1056308,GSM1056309	Recovery_HKI1105_Tolerant_variety_root_tissue_42nd_day_after_sowing / Severe_HKI1105_Tolerant_variety_root_tissue_35th_day_after_sowing	Waterlogging stress	post-stress_recovery / severe_stress	Roots	Treatment	13	2.73684	0.00458696	2.50891	Zm00001d008756,Zm00001d017682,Zm00001d017951,Zm00001d020639,Zm00001d030032,Zm00001d046277,Zm00001d050247,Zm00001d002261,Zm00001d050899,Zm00001d038891,Zm00001d030172,Zm00001d019497,Zm00001d006896	475	312	30449	2.67096	0.674283	0.0364705	0.00654644
Transcriptomic Comparison	GSE15371_0r	GSM375788,GSM375795 / GSM385707,GSM385708	Deep-sowing_10d_treatment_Control / Deep-sowing_10d_treatment_IAA	IAA treatment	no_treatment / IAA_treatment	Mesocotyl from plants at 10 days after sowing	Treatment	6	1.26316	0.00561029	4.69392	Zm00001d020429,Zm00001d022327,Zm00001d035162,Zm00001d014134,Zm00001d024210,Zm00001d009296	475	69	30449	5.57419	0.824712	0.044178	0.00792992
Transcriptomic Comparison	GSE71046_14	GSM1826061,GSM1826077 / GSM1826062,GSM1826078	wt_Salt_T7 / wt_Drought+Salt_T7	Drought stress	salt_stress_for_10_days_then_recovery_for_7_days / drought_plus_salt_stress_for_10_days_then_recovery_for_7_days	Youngest wrapped leaf	Treatment	4	0.842105	0.00570155	9.229	Zm00001d002564,Zm00001d021168,Zm00001d022437,Zm00001d017429	475	21	30449	12.2101	0.838128	0.0444691	0.00798218
Transcriptomic Comparison	GSE16567_5r	GSM415944,GSM415945,GSM416650 / GSM415950,GSM415951,GSM416653	Ye478_control / Ye478_re-watering	Drought stress	no_treatment / re-watering	Shoots from three-leaf stage seedlings	Treatment	18	3.78947	0.00935889	1.96047	Zm00001d011625,Zm00001d012899,Zm00001d020552,Zm00001d029744,Zm00001d030032,Zm00001d042909,Zm00001d045972,Zm00001d039173,Zm00001d017019,Zm00001d018627,Zm00001d040777,Zm00001d045517,Zm00001d050899,Zm00001d049632,Zm00001d023615,Zm00001d044604,Zm00001d021296,Zm00001d024763	475	567	30449	2.03502	1	0.0723057	0.0129788
Transcriptomic Comparison	GSE71046_11	GSM1826056,GSM1826072 / GSM1826058,GSM1826074	wt_Drought_T0 / wt_Drought+Salt_T0	Salt stress	drought_stress_for_10_days / drought_plus_salt_stress_for_10_days	Youngest wrapped leaf	Treatment	6	1.26316	0.00997114	4.04704	Zm00001d015767,Zm00001d020137,Zm00001d022327,Zm00001d044253,Zm00001d052189,Zm00001d002021	475	80	30449	4.80774	1	0.0763159	0.0136987
Transcriptomic Comparison	GSE71046_7r	GSM1826063,GSM1826079 / GSM1826066,GSM1826082	rmr6_Control_T0 / rmr6_Drought+Salt_T0	Drought+salt stress	no_treatment / drought_plus_salt_stress_for_10_days	Youngest wrapped leaf	Treatment	12	2.52632	0.0159409	2.18851	Zm00001d007831,Zm00001d008756,Zm00001d018107,Zm00001d021882,Zm00001d006446,Zm00001d032467,Zm00001d051161,Zm00001d022390,Zm00001d046234,Zm00001d038262,Zm00001d027335,Zm00001d016182	475	327	30449	2.35241	1	0.118679	0.0213029
Transcriptomic Comparison	GSE71046_12	GSM1826057,GSM1826073 / GSM1826058,GSM1826074	wt_Salt_T0 / wt_Drought+Salt_T0	Drought stress	salt_stress_for_10_days / drought_plus_salt_stress_for_10_days	Youngest wrapped leaf	Treatment	6	1.26316	0.0162284	3.55655	Zm00001d008340,Zm00001d037515,Zm00001d045972,Zm00001d047560,Zm00001d032467,Zm00001d013782	475	91	30449	4.22658	1	0.119731	0.0214917
Transcriptomic Comparison	GSE19501_1	GSM486403,GSM486404 / GSM486401,GSM486402	Bract_at_ST / Bract_at_S0	Pathogen infection	Fusarium_moniliforme_infected_for_4_days / no_treatment	Maize bract	Treatment	5	1.05263	0.0205528	4.04056	Zm00001d043935,Zm00001d028572,Zm00001d046745,Zm00001d014134,Zm00001d024210	475	64	30449	5.00806	1	0.148952	0.0267369
Transcriptomic Comparison	GSE31188_0	GSM773112,GSM773113,GSM773114 / GSM773115,GSM773116,GSM773117	Cgram36hpi / mock36hpi	Pathogen infection	Colletotrichum_graminicola_infected_for_36h / mock_for_36h	Leaves	Treatment	3	0.631579	0.0215761	9.92047	Zm00001d038325,Zm00001d024210,Zm00001d050899	475	13	30449	14.793	1	0.154997	0.0278218
Transcriptomic Comparison	GSE21070_3	GSM526812,GSM526814 / GSM526811,GSM526813	S1587-17_acid_soil_3_days_treatment / S1587-17_control_soil_3_days_treatment	Acid treatment	grown_in_acid_soil / grown_in_control_soil	Root apex	Treatment	8	1.68421	0.0298746	2.43882	Zm00001d011625,Zm00001d050011,Zm00001d003174,Zm00001d005392,Zm00001d038325,Zm00001d043339,Zm00001d008258,Zm00001d021296	475	186	30449	2.75713	1	0.21091	0.0378583
Transcriptomic Comparison	GSE48406_13	GSM1177263,GSM1177264,GSM1177265 / GSM1177254,GSM1177255,GSM1177256	SG200Dtin4_4dpi / SG200D19A_4dpi	Pathogen infection	Ustilago_maydis_mutant_strain_SG200Dtin4_infected_for_4_days / Ustilago_maydis_mutant_strain__SG200D19A_infected_for_4_days	Leaves	Treatment	8	1.68421	0.0306015	2.4257	Zm00001d009146,Zm00001d040705,Zm00001d002128,Zm00001d044339,Zm00001d010422,Zm00001d046234,Zm00001d031430,Zm00001d021653	475	187	30449	2.74238	1	0.214196	0.038448
Transcriptomic Comparison	GSE53995_2r	GSM1305177 / GSM1305178	SR / SR-salt	Salt stress	no_treatment / 100_mM_NaCl_for_24h	Root tips of seminal root	Treatment	7	1.47368	0.0363154	2.53863	Zm00001d008756,Zm00001d020137,Zm00001d039963,Zm00001d017019,Zm00001d022437,Zm00001d046234,Zm00001d028649	475	153	30449	2.93282	1	0.252036	0.0452403
Transcriptomic Comparison	GSE53995_2	GSM1305178 / GSM1305177	SR-salt / SR	Salt stress	100_mM_NaCl_for_24h / no_treatment	Root tips of seminal root	Treatment	5	1.05263	0.0388734	3.27175	Zm00001d002564,Zm00001d042739,Zm00001d030172,Zm00001d021653,Zm00001d027908	475	79	30449	4.05716	1	0.267522	0.04802

## Sheet: Table S9
Table S9. Kyoto Encyclopedia of Genes and Genomes analysis of common differentially expressed genes.
Pathway	p-value	FDR
Phenylpropanoid biosynthesis	9.86477e-06	0.000631345
Flavonoid biosynthesis	0.000352499	0.01128
Thiamine metabolism	0.00422201	0.0773278
Diterpenoid biosynthesis	0.00483299	0.0773278

## Sheet: Table S10
Table S10. Transcription factors in the common differentially expressed genes.																Transcription factors of CGs
ID-V4	ID-V3	Classify	Log2FC			NR annotation
			Les4	Les10	Les17
Zm00001d008853	GRMZM2G333582	bHLH	1.366	2.818	6.435	Putative HLH DNA-binding domain superfamily protein [Zea mays]
Zm00001d037749	GRMZM2G132550	bHLH	3.918	4.86	5.664	Putative HLH DNA-binding domain superfamily protein [Zea mays]
Zm00001d039459	GRMZM2G397755	bHLH	2.358	5.892	4.405	Putative transcription factor bHLH041 [Zea mays]
Zm00001d040152	GRMZM2G169947	bHLH	3.796	-1.719	3.404	basic helix-loop-helix (bHLH) DNA-binding superfamily protein [Zea mays]
Zm00001d044272	GRMZM5G849600	bHLH	1.338	2.199	2.405	putative HLH DNA-binding domain superfamily protein [Zea mays]
Zm00001d042933	GRMZM2G376061	C2H2	2.18	3.265	3.676	zinc finger protein ZAT9 [Zea mays]
Zm00001d045211	GRMZM2G338056	C2H2	4.53	4.742	4.161	zinc finger protein ZAT11 [Zea mays]
Zm00001d026628	GRMZM2G142718	Dof	-2.58	-2.32	-2.364	Dof zinc finger protein DOF1.6 [Zea mays]
Zm00001d046981	GRMZM2G454449	G2-like	1.002	2.385	1.911	Putative MYB DNA-binding domain superfamily protein [Zea mays]
Zm00001d003657	GRMZM2G420280	GRAS	1.577	3.015	2.861	scarecrow-like protein 23 [Zea mays]
Zm00001d027991	GRMZM2G132367	HD-ZIP	2.062	2.51	2.331	HB-type transcription factor, partial [Zea mays subsp. mays]
Zm00001d020714	GRMZM2G139535	HSF	1.724	3.252	2.566	HSF transcription factor, partial [Zea mays]
Zm00001d020569	GRMZM2G117244	MYB	1.534	1.625	2.288	putative MYB DNA-binding domain superfamily protein [Zea mays]
Zm00001d021296	GRMZM2G104551	MYB	1.439	2.133	1.95	myb domain protein 85 [Zea mays]
Zm00001d026203	GRMZM2G097636	MYB	2.655	4.055	3.461	myb-related protein Zm1-like [Zea mays]
Zm00001d038930	GRMZM2G069325	MYB	1.715	3.48	3.048	putative MYB DNA-binding domain superfamily protein [Zea mays]
Zm00001d041580	GRMZM2G160840	MYB	1.118	3.918	2.504	R2R3MYB-domain protein [Zea mays]
Zm00001d014405	GRMZM2G063522	NAC	1.967	2.815	2.345	uncharacterized protein LOC100382839 isoform X1 [Zea mays]
Zm00001d014843	GRMZM2G389557	NAC	1.171	1.424	2.075	NAC domain-containing protein 35 [Zea mays]
Zm00001d027530	GRMZM2G059428	NAC	1.273	2.272	1.494	uncharacterized protein LOC100501100 [Zea mays]
Zm00001d027335	GRMZM2G314660	Trihelix	5.657	8.492	6.296	trihelix transcription factor GTL1 [Zea mays]
Zm00001d012419	GRMZM2G339751	WOX	2.032	3.371	6.612	WUSCHEL-related homeobox 5 isoform X1 [Zea mays]
Zm00001d005056	GRMZM2G400559	WRKY	7.978	8.417	7.384	probable WRKY transcription factor 63 [Zea mays]
Zm00001d005057	GRMZM2G099593	WRKY	7.509	9.227	6.442	probable WRKY transcription factor 70 [Zea mays]
Zm00001d005622	GRMZM2G163418	WRKY	1.18	2.22	1.573	probable WRKY transcription factor 53 [Zea mays]
Zm00001d007329	GRMZM2G106560	WRKY	1.617	2.62	2.226	probable WRKY transcription factor 45 [Zea mays]
Zm00001d010616	GRMZM2G034421	WRKY	8.268	5.018	12.669	probable WRKY transcription factor 62 [Zea mays]
Zm00001d010617	GRMZM2G432583	WRKY	7.252	3.13	5.303	probable WRKY transcription factor 38 [Zea mays]
Zm00001d016457	GRMZM2G073272	WRKY	2.405	2.251	2.118	WRKY transcription factor WRKY51 isoform X2 [Zea mays]
Zm00001d020136	GRMZM2G139815	WRKY	2.195	1.499	1.636	WRKY74 - superfamily of TFs having WRKY and zinc finger domains [Zea mays]
Zm00001d020137	GRMZM2G025895	WRKY	1.078	2.648	2.667	WRKY79 - superfamily of TFs having WRKY and zinc finger domains [Zea mays]
Zm00001d020492	GRMZM2G125653	WRKY	5.522	4.756	6.275	WRKY DNA-binding protein [Zea mays]
Zm00001d020495	GRMZM2G169149	WRKY	7.142	5.44	8.056	WRKY62 - superfamily of TFs having WRKY and zinc finger domains [Zea mays]
Zm00001d022437	GRMZM2G381378	WRKY	4.552	4.422	6.299	probable WRKY transcription factor 70 [Zea mays]
Zm00001d023615	GRMZM2G004060	WRKY	4.152	1.534	3.755	putative WRKY DNA-binding domain superfamily protein [Zea mays]
Zm00001d032265	GRMZM2G324999	WRKY	1.341	4.624	2.084	WRKY69 - superfamily of TFs having WRKY and zinc finger domains [Zea mays]
Zm00001d043025	GRMZM2G148087	WRKY	1.324	2.016	1.086	uncharacterized protein LOC100279301 isoform X1 [Zea mays]
Zm00001d043060	GRMZM2G059562	WRKY	3.603	3.874	3.632	putative WRKY transcription factor 30 [Zea mays]
Zm00001d043062	GRMZM2G158328	WRKY	2.554	1.761	3.724	WRKY DNA binding domain containing protein [Zea mays]
Zm00001d050247	AC205562.3_FG002	WRKY	2.163	4.289	2.453	WRKY69 - superfamily of TFs having WRKY and zinc finger domains [Zea mays]

[truncated: 9 more sheets: Table S11, Table S12, Table S13, Table S14, Table S15, Table S16, Table S17, Table S18, Table S19]
